# Supplementary material for: Predicting participation of people with impaired vision in epidemiological studies
Source: BMC Ophthalmol. 2018 Sep 4;18:236. doi: 10.1186/s12886-018-0889-9 (PMC6123934; doi:10.1186/s12886-018-0889-9)
Supplement: Supplementary file 3 — Data used and analysed in this study. (XLSX 101 kb) [file 12886_2018_889_MOESM3_ESM.xlsx]

## Sheet: Folha1
ID	Genero	IdadeCat	Processo	Dist	DistCat	VarDep	Education_cat	Assiduidade	MStatus	V_acui_max	ProfissÃ.o	Concelho	Comorbilidades	Cod_Diagn	DistCat2	MStatus2	V_acui_max2	Cod_Diagn2	DistCat3	V_acui_max3	Cod_Diagn3	Education2	V_acui_max4	Cod_Diagn4	V_acui_max5	CodDiagn5	Diagnostico	v_acui_max6	Education3	v_acui_max6	Diagnostico2	v_acui_7	EDU_cont
16	1	4	21014506	33.5	1	1	2	3	1	0.4	#N/A	Vieira do Minho	0	3620	1+3	1+3+4	0.4	outros	1+2+3	0,2+0,3+0,4	outros	1+2	0,2+0,3+0,4+0,5	outros	outros	3620	diabetico	0.4	1+2	0.2+0.3+0.4	diabetico+AMD	0.2+0.3+0.4	4
17	1	7	96016088	32.8	3	0	1	1	4	0.3	#N/A	Terras de Bouro	1	#N/A	1+3	1+3+4	0.3	#N/A	1+2+3	0,2+0,3+0,4	#N/A	1+2	0,2+0,3+0,4+0,5	#N/A	outros	#N/A	#N/A	0.3	1+2	0.2+0.3+0.4		0.2+0.3+0.4	3
72	1	7	40016518	56.5	4	0	2	2	1	0.5	#N/A	Ponte da Barca	1	36107	4	1+3+4	0.5	outros	4	0.5	outros	1+2	0,2+0,3+0,4+0,5	outros	0.5	outras	outros	0+0.1+0.5	1+2	0+0.1+0.5	outros	0+0.1+0.5	4
282	1	7	97012912	36.5	4	0	1	1	4	0.3	#N/A	Santo Tirso	0	36252	4	1+3+4	0.3	36252	4	0,2+0,3+0,4	36252	1+2	0,2+0,3+0,4+0,5	outros	outros	36250	AMD	0.3	1+2	0.2+0.3+0.4	diabetico+AMD	0.2+0.3+0.4	3
286	1	6	40028258	22.15	2	0	1	2	1	0.5	#N/A	Barcelos	0	36283	2	1+3+4	0.5	outros	1+2+3	0.5	outros	1+2	0,2+0,3+0,4+0,5	outros	0.5	36207+36283	diabetico	0+0.1+0.5	1+2	0+0.1+0.5	diabetico+AMD	0+0.1+0.5	3
287	1	3	40031903	25.2	2	1	2	2	3	0.4	#N/A	Guimaraes	0	365	2	1+3+4	0.4	outros	1+2+3	0,2+0,3+0,4	outros	1+2	0,2+0,3+0,4+0,5	outros	outros	365	Glaucoma	0.4	1+2	0.2+0.3+0.4	Glaucoma	0.2+0.3+0.4	4
300	1	5	28005954	61.5	4	0	1	1	4	0.1	#N/A	Viana do Castelo	0	36563	4	1+3+4	0+0,1	outros	4	0+0,1	outros	1+2	0+0,1	outros	outros	365	Glaucoma	0+0.1+0.5	1+2	0+0.1+0.5	Glaucoma	0+0.1+0.5	3
308	2	7	40171470	16.6	1	0	5	1	1	0.4	#N/A	Vila Verde	0	3619	1+3	1+3+4	0.4	outros	1+2+3	0,2+0,3+0,4	outros	5	0,2+0,3+0,4+0,5	outros	outros	outras	outros	0.4	5	0.2+0.3+0.4	outros	0.2+0.3+0.4	17
312	2	7	40157074	90.7	4	0	1	1	4	0.3	#N/A	Moncao	0	#N/A	4	1+3+4	0.3	#N/A	4	0,2+0,3+0,4	#N/A	1+2	0,2+0,3+0,4+0,5	#N/A	outros	#N/A	#N/A	0.3	1+2	0.2+0.3+0.4		0.2+0.3+0.4	3
315	1	7	40190240	92.6	4	0	1	1	4	0.5	#N/A	Montalegre	0	36252	4	1+3+4	0.5	36252	4	0.5	36252	1+2	0,2+0,3+0,4+0,5	outros	0.5	36250	AMD	0+0.1+0.5	1+2	0+0.1+0.5	diabetico+AMD	0+0.1+0.5	3
387	1	7	98000869	36.5	4	0	1	1	4	0	#N/A	Santo Tirso	0	37713	4	1+3+4	0+0,1	outros	4	0+0,1	outros	1+2	0+0,1	outros	outros	outras	outros	0+0.1+0.5	1+2	0+0.1+0.5	outros	0+0.1+0.5	3
402	1	6	20004496	1	1	0	2	3	1	0.4	#N/A	Braga	0	36252	1+3	1+3+4	0.4	36252	1+2+3	0,2+0,3+0,4	36252	1+2	0,2+0,3+0,4+0,5	outros	outros	36250	AMD	0.4	1+2	0.2+0.3+0.4	diabetico+AMD	0.2+0.3+0.4	4
405	1	6	578049	61.6	1	0	1	1	4	0	#N/A	Gondomar	0	#N/A	1+3	1+3+4	0+0,1	#N/A	1+2+3	0+0,1	#N/A	1+2	0+0,1	#N/A	outros	#N/A	#N/A	0+0.1+0.5	1+2	0+0.1+0.5		0+0.1+0.5	3
423	1	7	99001279	362.8	3	0	1	1	4	0.2	#N/A	Odivelas	0	365	1+3	1+3+4	0.2	outros	1+2+3	0,2+0,3+0,4	outros	1+2	0,2+0,3+0,4+0,5	outros	outros	365	Glaucoma	0.2	1+2	0.2+0.3+0.4	Glaucoma	0.2+0.3+0.4	3
428	1	6	27002928	19.2	1	1	1	3	1	0.5	#N/A	povoa de lanhoso	0	36021	1+3	1+3+4	0.5	outros	1+2+3	0.5	outros	1+2	0,2+0,3+0,4+0,5	outros	0.5	36021	outros	0+0.1+0.5	1+2	0+0.1+0.5	outros	0+0.1+0.5	3
489	2	4	40159411	25.2	2	0	2	3	1	0	reformado	Guimaraes	1	#N/A	2	1+3+4	0+0,1	#N/A	1+2+3	0+0,1	#N/A	1+2	0+0,1	#N/A	outros	#N/A	#N/A	0+0.1+0.5	1+2	0+0.1+0.5		0+0.1+0.5	4
490	1	7	21014987	1	1	1	2	3	1	0	reformado	Braga	0	36252	1+3	1+3+4	0+0,1	36252	1+2+3	0+0,1	36252	1+2	0+0,1	outros	outros	36250	AMD	0+0.1+0.5	1+2	0+0.1+0.5	diabetico+AMD	0+0.1+0.5	4
491	2	7	92012612	1	1	0	1	2	1	0	reformado	Braga	0	36252	1+3	1+3+4	0+0,1	36252	1+2+3	0+0,1	36252	1+2	0+0,1	outros	outros	36250	AMD	0+0.1+0.5	1+2	0+0.1+0.5	diabetico+AMD	0+0.1+0.5	3
494	1	6	92081448	1	1	0	1	1	1	0.4	reformado	Braga	0	36207	1+3	1+3+4	0.4	36207	1+2+3	0,2+0,3+0,4	36207	1+2	0,2+0,3+0,4+0,5	outros	outros	36207+36283	diabetico	0.4	1+2	0.2+0.3+0.4	diabetico+AMD	0.2+0.3+0.4	3
495	2	7	95014487	1	1	0	1	2	1	0.5	reformado	Braga	0	36021	1+3	1+3+4	0.5	outros	1+2+3	0.5	outros	1+2	0,2+0,3+0,4+0,5	outros	0.5	36021	outros	0+0.1+0.5	1+2	0+0.1+0.5	outros	0+0.1+0.5	3
499	2	4	40189895	1	1	0	3	2	3	0.3	apoio domiciliario	Braga	0	3716	1+3	1+3+4	0.3	3716	1+2+3	0,2+0,3+0,4	36205+36250+36257+3716	3	0,2+0,3+0,4+0,5	36205+36250+36257+3716	outros	371	outros	0.3	3	0.2+0.3+0.4	outros	0.2+0.3+0.4	5
506	2	7	40182205	22.15	2	1	1	3	3	0	reformado	Barcelos	0	37939	2	1+3+4	0+0,1	outros	1+2+3	0+0,1	outros	1+2	0+0,1	outros	outros	outras	outros	0+0.1+0.5	1+2	0+0.1+0.5	outros	0+0.1+0.5	3
510	2	7	92044345	1	1	1	4	3	4	0.2	reformado	Braga	0	36207	1+3	1+3+4	0.2	36207	1+2+3	0,2+0,3+0,4	36207	4	0,2+0,3+0,4+0,5	outros	outros	36207+36283	diabetico	0.2	4	0.2+0.3+0.4	diabetico+AMD	0.2+0.3+0.4	9
518	1	3	95011130	16.1	2	1	2	3	3	0.5	manobrador	Amares	0	36252	2	1+3+4	0.5	36252	1+2+3	0.5	36252	1+2	0,2+0,3+0,4+0,5	outros	0.5	36250	AMD	0+0.1+0.5	1+2	0+0.1+0.5	diabetico+AMD	0+0.1+0.5	4
519	2	6	40184096	39.07	3	0	1	2	4	0	reformado	Fafe	0	36202	1+3	1+3+4	0+0,1	outros	1+2+3	0+0,1	outros	1+2	0+0,1	outros	outros	3620	diabetico	0+0.1+0.5	1+2	0+0.1+0.5	diabetico+AMD	0+0.1+0.5	3
521	2	7	95004819	1	1	0	1	3	4	0.3	reformado	Braga	0	36252	1+3	1+3+4	0.3	36252	1+2+3	0,2+0,3+0,4	36252	1+2	0,2+0,3+0,4+0,5	outros	outros	36250	AMD	0.3	1+2	0.2+0.3+0.4	diabetico+AMD	0.2+0.3+0.4	3
522	2	5	92065119	1	1	0	2	3	5	0.2	#N/A	Braga	0	36207	1+3	5	0.2	36207	1+2+3	0,2+0,3+0,4	36207	1+2	0,2+0,3+0,4+0,5	outros	outros	36207+36283	diabetico	0.2	1+2	0.2+0.3+0.4	diabetico+AMD	0.2+0.3+0.4	4
532	1	7	92035482	1	1	0	2	2	1	0.4	reformado	Braga	0	36250	1+3	1+3+4	0.4	36250	1+2+3	0,2+0,3+0,4	36205+36250+36257+3716	1+2	0,2+0,3+0,4+0,5	36205+36250+36257+3716	outros	36250	AMD	0.4	1+2	0.2+0.3+0.4	diabetico+AMD	0.2+0.3+0.4	4
538	2	5	40026708	22.15	2	1	3	2	1	0.4	reformada	Barcelos	0	36021	2	1+3+4	0.4	outros	1+2+3	0,2+0,3+0,4	outros	3	0,2+0,3+0,4+0,5	outros	outros	36021	outros	0.4	3	0.2+0.3+0.4	outros	0.2+0.3+0.4	5
541	1	6	24012926	1	1	0	2	3	1	0.1	reformado	Braga	0	36283	1+3	1+3+4	0+0,1	outros	1+2+3	0+0,1	outros	1+2	0+0,1	outros	outros	36207+36283	diabetico	0+0.1+0.5	1+2	0+0.1+0.5	diabetico+AMD	0+0.1+0.5	4
549	1	3	40183999	34.2	3	1	3	3	3	0.4	serralheiro - estÃ¡ de baixa	Esposende	0	36207	1+3	1+3+4	0.4	36207	1+2+3	0,2+0,3+0,4	36207	3	0,2+0,3+0,4+0,5	outros	outros	36207+36283	diabetico	0.4	3	0.2+0.3+0.4	diabetico+AMD	0.2+0.3+0.4	5
555	1	7	92128827	1	1	1	2	2	1	0.5	reformado	Braga	0	365	1+3	1+3+4	0.5	outros	1+2+3	0.5	outros	1+2	0,2+0,3+0,4+0,5	outros	0.5	365	Glaucoma	0+0.1+0.5	1+2	0+0.1+0.5	Glaucoma	0+0.1+0.5	4
557	1	7	11001001	1	1	1	1	2	1	0.4	reformado	Braga	1	36252	1+3	1+3+4	0.4	36252	1+2+3	0,2+0,3+0,4	36252	1+2	0,2+0,3+0,4+0,5	outros	outros	36250	AMD	0.4	1+2	0.2+0.3+0.4	diabetico+AMD	0.2+0.3+0.4	3
559	2	7	99013695	1	1	0	2	1	1	0.4	reformada	Braga	0	36021	1+3	1+3+4	0.4	outros	1+2+3	0,2+0,3+0,4	outros	1+2	0,2+0,3+0,4+0,5	outros	outros	36021	outros	0.4	1+2	0.2+0.3+0.4	outros	0.2+0.3+0.4	4
560	1	2	92123415	1	1	1	5	3	3	0.2	estudante	Braga	0	3627	1+3	1+3+4	0.2	outros	1+2+3	0,2+0,3+0,4	outros	5	0,2+0,3+0,4+0,5	outros	outros	outras	outros	0.2	5	0.2+0.3+0.4	outros	0.2+0.3+0.4	17
561	1	6	96002125	33.5	3	1	1	2	1	0.5	reformado	Vieira do Minho	1	36207	1+3	1+3+4	0.5	36207	1+2+3	0.5	36207	1+2	0,2+0,3+0,4+0,5	outros	0.5	36207+36283	diabetico	0+0.1+0.5	1+2	0+0.1+0.5	diabetico+AMD	0+0.1+0.5	3
562	1	7	92043154	1	1	1	2	3	1	0.5	reformado	Braga	0	36202	1+3	1+3+4	0.5	outros	1+2+3	0.5	outros	1+2	0,2+0,3+0,4+0,5	outros	0.5	3620	diabetico	0+0.1+0.5	1+2	0+0.1+0.5	diabetico+AMD	0+0.1+0.5	4
564	1	7	40180222	1	1	0	1	1	1	0.3	reformado	Braga	0	#N/A	1+3	1+3+4	0.3	#N/A	1+2+3	0,2+0,3+0,4	#N/A	1+2	0,2+0,3+0,4+0,5	#N/A	outros	#N/A	#N/A	0.3	1+2	0.2+0.3+0.4		0.2+0.3+0.4	3
569	1	1	98012622	1	1	1	5	2	3	0.5	estudante	Braga	0	36274	1+3	1+3+4	0.5	outros	1+2+3	0.5	outros	5	0,2+0,3+0,4+0,5	outros	0.5	outras	outros	0+0.1+0.5	5	0+0.1+0.5	outros	0+0.1+0.5	17
570	1	6	92120889	1	1	1	3	3	1	0.4	reformado	Braga	0	37100	1+3	1+3+4	0.4	outros	1+2+3	0,2+0,3+0,4	outros	3	0,2+0,3+0,4+0,5	outros	outros	371	outros	0.4	3	0.2+0.3+0.4	outros	0.2+0.3+0.4	5
571	1	7	29002878	19.6	2	0	2	2	1	0.2	reformado	Vila Nova de Famalicao	0	36511	2	1+3+4	0.2	outros	1+2+3	0,2+0,3+0,4	outros	1+2	0,2+0,3+0,4+0,5	outros	outros	365	Glaucoma	0.2	1+2	0.2+0.3+0.4	Glaucoma	0.2+0.3+0.4	4
578	1	4	25016163	55.8	4	0	1	2	5	0.2	reformado	Cabeceiras de Basto	1	36202	4	5	0.2	outros	4	0,2+0,3+0,4	outros	1+2	0,2+0,3+0,4+0,5	outros	outros	3620	diabetico	0.2	1+2	0.2+0.3+0.4	diabetico+AMD	0.2+0.3+0.4	3
580	1	7	95013390	1	1	0	1	2	1	0.5	reformado	Braga	1	#N/A	1+3	1+3+4	0.5	#N/A	1+2+3	0.5	#N/A	1+2	0,2+0,3+0,4+0,5	#N/A	0.5	#N/A	#N/A	0+0.1+0.5	1+2	0+0.1+0.5		0+0.1+0.5	3
585	1	5	40026453	41.4	4	0	2	2	1	0.2	reformado	Ponte de Lima	0	36235	4	1+3+4	0.2	outros	4	0,2+0,3+0,4	outros	1+2	0,2+0,3+0,4+0,5	outros	outros	outras	outros	0.2	1+2	0.2+0.3+0.4	outros	0.2+0.3+0.4	4
589	2	6	92109442	16.1	2	1	3	3	4	0.5	reformada	Amares	0	36202	2	1+3+4	0.5	outros	1+2+3	0.5	outros	3	0,2+0,3+0,4+0,5	outros	0.5	3620	diabetico	0+0.1+0.5	3	0+0.1+0.5	diabetico+AMD	0+0.1+0.5	5
591	2	7	40172213	25.2	2	1	2	3	4	0.5	reformada	Guimaraes	0	#N/A	2	1+3+4	0.5	#N/A	1+2+3	0.5	#N/A	1+2	0,2+0,3+0,4+0,5	#N/A	0.5	#N/A	#N/A	0+0.1+0.5	1+2	0+0.1+0.5		0+0.1+0.5	4
592	2	7	92025129	16.6	2	1	2	3	4	0.3	reformada	Vila Verde	0	3620	2	1+3+4	0.3	outros	1+2+3	0,2+0,3+0,4	outros	1+2	0,2+0,3+0,4+0,5	outros	outros	3620	diabetico	0.3	1+2	0.2+0.3+0.4	diabetico+AMD	0.2+0.3+0.4	4
593	2	7	40167456	73	4	1	3	3	1	0.1	reformada	Valenca	0	36216	4	1+3+4	0+0,1	outros	4	0+0,1	outros	3	0+0,1	outros	outros	outras	AMD	0+0.1+0.5	3	0+0.1+0.5	diabetico+AMD	0+0.1+0.5	5
596	2	6	92033625	1	1	0	2	2	1	0	reformada	Braga	0	#N/A	1+3	1+3+4	0+0,1	#N/A	1+2+3	0+0,1	#N/A	1+2	0+0,1	outros	outros	#N/A	#N/A	0+0.1+0.5	1+2	0+0.1+0.5		0+0.1+0.5	4
597	2	7	92123059	1	1	0	1	2	3	0.1	reformada	Braga	0	36207	1+3	1+3+4	0+0,1	36207	1+2+3	0+0,1	36207	1+2	0+0,1	outros	outros	36207+36283	diabetico	0+0.1+0.5	1+2	0+0.1+0.5	diabetico+AMD	0+0.1+0.5	3
601	2	6	92118386	1	1	1	3	3	4	0.5	reformada	Braga	1	#N/A	1+3	1+3+4	0.5	#N/A	1+2+3	0.5	#N/A	3	0,2+0,3+0,4+0,5	#N/A	0.5	#N/A	#N/A	0+0.1+0.5	3	0+0.1+0.5		0+0.1+0.5	5
608	2	7	94000317	1	1	0	1	2	4	0.3	reformada	Braga	1	37934	1+3	1+3+4	0.3	outros	1+2+3	0,2+0,3+0,4	outros	1+2	0,2+0,3+0,4+0,5	outros	outros	outras	outros	0.3	1+2	0.2+0.3+0.4	outros	0.2+0.3+0.4	3
609	2	6	40181248	22.15	2	1	3	3	4	0.4	reformada	Barcelos	0	37923	2	1+3+4	0.4	outros	1+2+3	0,2+0,3+0,4	outros	3	0,2+0,3+0,4+0,5	outros	outros	outras	outros	0.4	3	0.2+0.3+0.4	outros	0.2+0.3+0.4	5
610	1	7	24005563	19.2	2	1	3	3	4	0.4	reformado	povoa de lanhoso	1	36283	2	1+3+4	0.4	outros	1+2+3	0,2+0,3+0,4	outros	3	0,2+0,3+0,4+0,5	outros	outros	36207+36283	diabetico	0.4	3	0.2+0.3+0.4	diabetico+AMD	0.2+0.3+0.4	5
615	1	7	92004954	61.5	4	0	2	2	1	0.3	reformado	Viana do Castelo	0	36205	4	1+3+4	0.3	36205	4	0,2+0,3+0,4	36205+36250+36257+3716	1+2	0,2+0,3+0,4+0,5	36205+36250+36257+3716	outros	3620	diabetico	0.3	1+2	0.2+0.3+0.4	diabetico+AMD	0.2+0.3+0.4	4
642	1	7	92039073	16.6	2	0	2	2	1	0.4	reformado	Vila Verde	0	36207	2	1+3+4	0.4	36207	1+2+3	0,2+0,3+0,4	36207	1+2	0,2+0,3+0,4+0,5	outros	outros	36207+36283	diabetico	0.4	1+2	0.2+0.3+0.4	diabetico+AMD	0.2+0.3+0.4	4
60	1	6	940023543	1	1	0	5	2	1	0.1	reformado	Braga	0	37775	1+3	1+3+4	0+0,1	outros	1+2+3	0+0,1	outros	5	0+0,1	outros	outros	outras	outros	0+0.1+0.5	5	0+0.1+0.5	outros	0+0.1+0.5	17
78	2	7	4006177	1	1	0	2	3	4	0.2	reformado	Braga	0	36202	1+3	1+3+4	0.2	outros	1+2+3	0,2+0,3+0,4	outros	1+2	0,2+0,3+0,4+0,5	outros	outros	3620	diabetico	0.2	1+2	0.2+0.3+0.4	diabetico+AMD	0.2+0.3+0.4	4
368	2	7	28017309	1	1	1	1	3	1	0.4	reformado	Braga	0	36283	1+3	1+3+4	0.4	outros	1+2+3	0,2+0,3+0,4	outros	1+2	0,2+0,3+0,4+0,5	outros	outros	36207+36283	diabetico	0.4	1+2	0.2+0.3+0.4	diabetico+AMD	0.2+0.3+0.4	3
290	1	6	92137918	1	1	1	5	3	1	0.4	reformado	Braga	0	36202	1+3	1+3+4	0.4	outros	1+2+3	0,2+0,3+0,4	outros	5	0,2+0,3+0,4+0,5	outros	outros	3620	diabetico	0.4	5	0.2+0.3+0.4	diabetico+AMD	0.2+0.3+0.4	17
823	2	6	21011143	32.5	3	0	2	1	1	0.2	#N/A	#N/A	0	36202	1+3	1+3+4	0.2	outros	1+2+3	0,2+0,3+0,4	outros	1+2	0,2+0,3+0,4+0,5	outros	outros	3620	diabetico	0.2	1+2	0.2+0.3+0.4	diabetico+AMD	0.2+0.3+0.4	4
832	1	7	139866	37.5	3	0	1	3	1	0.5	#N/A	#N/A	0	36	1+3	1+3+4	0.5	outros	1+2+3	0.5	outros	1+2	0,2+0,3+0,4+0,5	outros	0.5	outras	outros	0+0.1+0.5	1+2	0+0.1+0.5	outros	0+0.1+0.5	3
872	2	7	40193453	26.5	2	0	1	2	4	0.5	#N/A	#N/A	0	365	2	1+3+4	0.5	outros	1+2+3	0.5	outros	1+2	0,2+0,3+0,4+0,5	outros	0.5	365	Glaucoma	0+0.1+0.5	1+2	0+0.1+0.5	Glaucoma	0+0.1+0.5	3
798	2	7	40195869	49	4	0	1	2	4	0	#N/A	#N/A	0	3773	4	1+3+4	0+0,1	outros	4	0+0,1	outros	1+2	0+0,1	outros	outros	outras	outros	0+0.1+0.5	1+2	0+0.1+0.5	outros	0+0.1+0.5	3
799	1	6	27002404	21.5	2	0	2	2	4	0.4	#N/A	#N/A	0	36510	2	1+3+4	0.4	outros	1+2+3	0,2+0,3+0,4	outros	1+2	0,2+0,3+0,4+0,5	outros	outros	365	Glaucoma	0.4	1+2	0.2+0.3+0.4	Glaucoma	0.2+0.3+0.4	4
807	2	2	92099574	23	2	0	1	2	1	0.4	#N/A	#N/A	0	36021	2	1+3+4	0.4	outros	1+2+3	0,2+0,3+0,4	outros	1+2	0,2+0,3+0,4+0,5	outros	outros	36021	outros	0.4	1+2	0.2+0.3+0.4	outros	0.2+0.3+0.4	3
808	2	6	97014762	30.5	3	0	1	3	1	0.3	#N/A	#N/A	0	74333	1+3	1+3+4	0.3	outros	1+2+3	0,2+0,3+0,4	outros	1+2	0,2+0,3+0,4+0,5	outros	outros	outras	outros	0.3	1+2	0.2+0.3+0.4	outros	0.2+0.3+0.4	3
812	1	6	40013441	38	3	0	1	2	1	0.5	#N/A	#N/A	0	36202	1+3	1+3+4	0.5	outros	1+2+3	0.5	outros	1+2	0,2+0,3+0,4+0,5	outros	0.5	3620	diabetico	0+0.1+0.5	1+2	0+0.1+0.5	diabetico+AMD	0+0.1+0.5	3
813	1	7	9211571	26	2	0	2	3	4	0.5	#N/A	#N/A	0	36202	2	1+3+4	0.5	outros	1+2+3	0.5	outros	1+2	0,2+0,3+0,4+0,5	outros	0.5	3620	diabetico	0+0.1+0.5	1+2	0+0.1+0.5	diabetico+AMD	0+0.1+0.5	4
656	1	7	92065386	1	1	0	2	1	1	0.5	reformado	Braga	0	36202	1+3	1+3+4	0.5	outros	1+2+3	0.5	outros	1+2	0,2+0,3+0,4+0,5	outros	0.5	3620	diabetico	0+0.1+0.5	1+2	0+0.1+0.5	diabetico+AMD	0+0.1+0.5	4
657	1	6	92081356	1	1	0	2	1	1	0.3	reformado	Braga	0	36252	1+3	1+3+4	0.3	36252	1+2+3	0,2+0,3+0,4	36252	1+2	0,2+0,3+0,4+0,5	outros	outros	36250	AMD	0.3	1+2	0.2+0.3+0.4	diabetico+AMD	0.2+0.3+0.4	4
687	2	7	93013910	27	1	0	2	1	1	0.1	reformado	Braga	0	365	1+3	1+3+4	0+0,1	outros	1+2+3	0+0,1	outros	1+2	0+0,1	outros	outros	365	Glaucoma	0+0.1+0.5	1+2	0+0.1+0.5	Glaucoma	0+0.1+0.5	4
695	1	7	95007756	92.6	4	0	2	2	1	0.4	reformado	Montalegre	0	3620	4	1+3+4	0.4	outros	4	0,2+0,3+0,4	outros	1+2	0,2+0,3+0,4+0,5	outros	outros	3620	diabetico	0.4	1+2	0.2+0.3+0.4	diabetico+AMD	0.2+0.3+0.4	4
696	1	7	92125416	1	1	0	2	2	1	0.2	reformado	Braga	0	36731	1+3	1+3+4	0.2	outros	1+2+3	0,2+0,3+0,4	outros	1+2	0,2+0,3+0,4+0,5	outros	outros	outras	outros	0.2	1+2	0.2+0.3+0.4	outros	0.2+0.3+0.4	4
706	1	6	40034064	19.2	2	0	1	1	1	0.5	reformado	povoa de lanhoso	0	#N/A	2	1+3+4	0.5	#N/A	1+2+3	0.5	#N/A	1+2	0,2+0,3+0,4+0,5	#N/A	0.5	#N/A	#N/A	0+0.1+0.5	1+2	0+0.1+0.5		0+0.1+0.5	3
718	1	1	40191374	33.5	3	0	2	1	4	0.3	reformado	Vieira do Minno	0	37954	1+3	1+3+4	0.3	outros	1+2+3	0,2+0,3+0,4	outros	1+2	0,2+0,3+0,4+0,5	outros	outros	outras	outros	0.3	1+2	0.2+0.3+0.4	outros	0.2+0.3+0.4	4
727	2	7	99016181	1	1	0	1	1	1	0.4	reformado	Braga	0	3620	1+3	1+3+4	0.4	outros	1+2+3	0,2+0,3+0,4	outros	1+2	0,2+0,3+0,4+0,5	outros	outros	3620	diabetico	0.4	1+2	0.2+0.3+0.4	diabetico+AMD	0.2+0.3+0.4	3
728	2	7	21007445	1	1	0	1	1	3	0.5	#N/A	Braga	0	3651	1+3	1+3+4	0.5	outros	1+2+3	0.5	outros	1+2	0,2+0,3+0,4+0,5	outros	0.5	365	Glaucoma	0+0.1+0.5	1+2	0+0.1+0.5	Glaucoma	0+0.1+0.5	3
802	2	7	92097020	1	1	0	1	2	4	0.5	reformada	Braga	0	36131	1+3	1+3+4	0.5	outros	1+2+3	0.5	outros	1+2	0,2+0,3+0,4+0,5	outros	0.5	outras	outros	0+0.1+0.5	1+2	0+0.1+0.5	outros	0+0.1+0.5	3
804	2	7	92011247	1	1	0	2	3	4	0	reformada	Braga	0	36252	1+3	1+3+4	0+0,1	36252	1+2+3	0+0,1	36252	1+2	0+0,1	outros	outros	36250	AMD	0+0.1+0.5	1+2	0+0.1+0.5	diabetico+AMD	0+0.1+0.5	4
805	1	7	29013134	19.2	2	0	1	2	4	0	reformado	povoa de lanhoso	0	36250	2	1+3+4	0+0,1	36250	1+2+3	0+0,1	36205+36250+36257+3716	1+2	0+0,1	36205+36250+36257+3716	outros	36250	AMD	0+0.1+0.5	1+2	0+0.1+0.5	diabetico+AMD	0+0.1+0.5	3
808	2	6	40011008	25.2	2	1	1	3	1	0	reformada	Guimaraes	0	365	2	1+3+4	0+0,1	outros	1+2+3	0+0,1	outros	1+2	0+0,1	outros	outros	365	Glaucoma	0+0.1+0.5	1+2	0+0.1+0.5	Glaucoma	0+0.1+0.5	3
810	2	7	40194605	1	1	1	4	1	1	0.3	reformado	Braga	0	36252	1+3	1+3+4	0.3	36252	1+2+3	0,2+0,3+0,4	36252	4	0,2+0,3+0,4+0,5	outros	outros	36250	AMD	0.3	4	0.2+0.3+0.4	diabetico+AMD	0.2+0.3+0.4	9
812	1	7	92069804	19.6	2	0	1	1	3	0.5	reformada	Vila Nova de Famalicao	1	36021	2	1+3+4	0.5	outros	1+2+3	0.5	outros	1+2	0,2+0,3+0,4+0,5	outros	0.5	36021	outros	0+0.1+0.5	1+2	0+0.1+0.5	outros	0+0.1+0.5	3
823	2	7	95014039	22.15	2	0	2	1	3	0	reformada	Barcelos	0	3716	2	1+3+4	0+0,1	3716	1+2+3	0+0,1	36205+36250+36257+3716	1+2	0+0,1	36205+36250+36257+3716	outros	371	outros	0+0.1+0.5	1+2	0+0.1+0.5	outros	0+0.1+0.5	4
824	2	6	40194719	1	1	0	1	1	4	0.4	reformada	Braga	0	#N/A	1+3	1+3+4	0.4	#N/A	1+2+3	0,2+0,3+0,4	#N/A	1+2	0,2+0,3+0,4+0,5	#N/A	outros	#N/A	#N/A	0.4	1+2	0.2+0.3+0.4		0.2+0.3+0.4	3
825	2	7	40161056	41.4	4	1	5	3	3	0.1	desempregada	Ponte de Lima	0	370	4	1+3+4	0+0,1	outros	4	0+0,1	outros	5	0+0,1	outros	outros	outras	outros	0+0.1+0.5	5	0+0.1+0.5	outros	0+0.1+0.5	17
834	2	6	21002832	25.2	2	0	1	1	1	0.3	reformado	Guimaraes	0	36202	2	1+3+4	0.3	outros	1+2+3	0,2+0,3+0,4	outros	1+2	0,2+0,3+0,4+0,5	outros	outros	3620	diabetico	0.3	1+2	0.2+0.3+0.4	diabetico+AMD	0.2+0.3+0.4	3
836	1	7	93001003	1	1	1	2	1	4	0	reformada	Braga	0	36202	1+3	1+3+4	0+0,1	outros	1+2+3	0+0,1	outros	1+2	0+0,1	outros	outros	3620	diabetico	0+0.1+0.5	1+2	0+0.1+0.5	diabetico+AMD	0+0.1+0.5	4
844	1	7	92116509	33.5	3	1	5	3	3	0	reformada	Vieira do Minho	0	#N/A	1+3	1+3+4	0+0,1	#N/A	1+2+3	0+0,1	#N/A	5	0+0,1	#N/A	outros	#N/A	#N/A	0+0.1+0.5	5	0+0.1+0.5		0+0.1+0.5	17
846	2	7	98005615	1	1	0	3	1	3	0.2	nÃ£o recebe nada	Braga	0	#N/A	1+3	1+3+4	0.2	#N/A	1+2+3	0,2+0,3+0,4	#N/A	3	0,2+0,3+0,4+0,5	#N/A	outros	#N/A	#N/A	0.2	3	0.2+0.3+0.4		0.2+0.3+0.4	5
848	2	6	92030938	1	1	0	3	2	3	0.4	trabalha	Braga	0	36207	1+3	1+3+4	0.4	36207	1+2+3	0,2+0,3+0,4	36207	3	0,2+0,3+0,4+0,5	outros	outros	36207+36283	diabetico	0.4	3	0.2+0.3+0.4	diabetico+AMD	0.2+0.3+0.4	6
852	1	1	40028258	19.2	2	0	2	3	4	0.2	reformada	povoa de lanhoso	0	36283	2	1+3+4	0.2	outros	1+2+3	0,2+0,3+0,4	outros	1+2	0,2+0,3+0,4+0,5	outros	outros	36207+36283	diabetico	0.2	1+2	0.2+0.3+0.4	diabetico+AMD	0.2+0.3+0.4	4
856	2	5	40011011	1	1	0	1	1	4	0.1	reformada	Braga	0	36202	1+3	1+3+4	0+0,1	outros	1+2+3	0+0,1	outros	1+2	0+0,1	outros	outros	3620	diabetico	0+0.1+0.5	1+2	0+0.1+0.5	diabetico+AMD	0+0.1+0.5	3
900	2	3	10006892	1	1	1	5	3	3	0.2	PROFISSÃƒO	Braga	1	36021	1+3	1+3+4	0.2	outros	1+2+3	0,2+0,3+0,4	outros	5	0,2+0,3+0,4+0,5	outros	outros	36021	outros	0.2	5	0.2+0.3+0.4	outros	0.2+0.3+0.4	17
910	2	6	28014058	61.5	4	0	3	3	1	0.3	reformada	Viana do Castelo	0	36252	4	1+3+4	0.3	36252	4	0,2+0,3+0,4	36252	3	0,2+0,3+0,4+0,5	outros	outros	36250	AMD	0.3	3	0.2+0.3+0.4	diabetico+AMD	0.2+0.3+0.4	6
911	1	6	40194403	41.4	4	0	1	1	2	0.1	reformada	Ponte de Lima	0	36202	4	2	0+0,1	outros	4	0+0,1	outros	1+2	0+0,1	outros	outros	3620	diabetico	0+0.1+0.5	1+2	0+0.1+0.5	diabetico+AMD	0+0.1+0.5	3
931	1	6	495692	25.2	2	0	1	1	1	0.1	baixa mÃ©dica	Guimaraes	0	74332	2	1+3+4	0+0,1	outros	1+2+3	0+0,1	outros	1+2	0+0,1	outros	outros	outras	outros	0+0.1+0.5	1+2	0+0.1+0.5	outros	0+0.1+0.5	3
947	2	7	20015966	19.2	2	0	2	2	4	0.2	reformada	povoa de lanhoso	0	365	2	1+3+4	0.2	outros	1+2+3	0,2+0,3+0,4	outros	1+2	0,2+0,3+0,4+0,5	outros	outros	365	Glaucoma	0.2	1+2	0.2+0.3+0.4	Glaucoma	0.2+0.3+0.4	4
973	1	7	40027931	1	3	0	2	3	1	0.5	reformada	Braga	0	36205	1+3	1+3+4	0.5	36205	1+2+3	0.5	36205+36250+36257+3716	1+2	0,2+0,3+0,4+0,5	36205+36250+36257+3716	0.5	3620	diabetico	0+0.1+0.5	1+2	0+0.1+0.5	diabetico+AMD	0+0.1+0.5	4
976	2	5	40023634	93.6	2	1	5	2	1	0	reformado	Ovar	0	365	2	1+3+4	0+0,1	outros	1+2+3	0+0,1	outros	5	0+0,1	outros	outros	365	Glaucoma	0+0.1+0.5	5	0+0.1+0.5	Glaucoma	0+0.1+0.5	17
995	2	5	40001922	61.5	4	0	2	3	1	0.4	reformada	Viana do Castelo	0	36252	4	1+3+4	0.4	36252	4	0,2+0,3+0,4	36252	1+2	0,2+0,3+0,4+0,5	outros	outros	36250	AMD	0.4	1+2	0.2+0.3+0.4	diabetico+AMD	0.2+0.3+0.4	4
1015	2	7	40021249	22.15	2	0	2	3	1	0.2	reformado	Barcelos	0	36250	2	1+3+4	0.2	36250	1+2+3	0,2+0,3+0,4	36205+36250+36257+3716	1+2	0,2+0,3+0,4+0,5	36205+36250+36257+3716	outros	36250	AMD	0.2	1+2	0.2+0.3+0.4	diabetico+AMD	0.2+0.3+0.4	4
1016	2	7	40167581	22.15	2	0	1	1	4	0.3	reformada	Barcelos	0	365	2	1+3+4	0.3	outros	1+2+3	0,2+0,3+0,4	outros	1+2	0,2+0,3+0,4+0,5	outros	outros	365	Glaucoma	0.3	1+2	0.2+0.3+0.4	Glaucoma	0.2+0.3+0.4	3
1019	2	7	24007598	1	1	1	3	3	4	0.5	refomada	Braga	0	36250	1+3	1+3+4	0.5	36250	1+2+3	0.5	36205+36250+36257+3716	3	0,2+0,3+0,4+0,5	36205+36250+36257+3716	0.5	36250	AMD	0+0.1+0.5	3	0+0.1+0.5	diabetico+AMD	0+0.1+0.5	6
798	2	7	40195869	61.5	4	0	1	2	4	0	reformada	Viana do Castelo	0	3773	4	1+3+4	0+0,1	outros	4	0+0,1	outros	1+2	0+0,1	outros	outros	outras	outros	0+0.1+0.5	1+2	0+0.1+0.5	outros	0+0.1+0.5	3
901	1	7	22004315	61.5	4	0	2	1	1	0.3	PROFISSÃƒO	Viana do Castelo	0	36552	4	1+3+4	0.3	outros	4	0,2+0,3+0,4	outros	1+2	0,2+0,3+0,4+0,5	outros	outros	365	Glaucoma	0.3	1+2	0.2+0.3+0.4	Glaucoma	0.2+0.3+0.4	4
908	1	2	40022449	1	1	1	5	2	1	0.5	reformada	Braga	0	3716	1+3	1+3+4	0.5	3716	1+2+3	0.5	36205+36250+36257+3716	5	0,2+0,3+0,4+0,5	36205+36250+36257+3716	0.5	371	outros	0+0.1+0.5	5	0+0.1+0.5	outros	0+0.1+0.5	17
454	2	7	95004403	16.6	2	0	1	2	1	0.2	#N/A	Vila Verde	1	36511	2	1+3+4	0.2	outros	1+2+3	0,2+0,3+0,4	outros	1+2	0,2+0,3+0,4+0,5	outros	outros	365	Glaucoma	0.2	1+2	0.2+0.3+0.4	Glaucoma	0.2+0.3+0.4	3
458	1	7	92027297	1	1	0	1	3	1	0.4	#N/A	Braga	1	36252	1+3	1+3+4	0.4	36252	1+2+3	0,2+0,3+0,4	36252	1+2	0,2+0,3+0,4+0,5	outros	outros	36250	AMD	0.4	1+2	0.2+0.3+0.4	diabetico+AMD	0.2+0.3+0.4	3
1047	2	6	40193180	90.7	4	0	2	1	1	0.4	#N/A	Moncao	0	3651	4	1+3+4	0.4	outros	4	0,2+0,3+0,4	outros	1+2	0,2+0,3+0,4+0,5	outros	outros	365	Glaucoma	0.4	1+2	0.2+0.3+0.4	Glaucoma	0.2+0.3+0.4	4
1049	1	7	40016438	41.4	4	0	2	1	1	0.5	#N/A	Ponte de Lima	0	365	4	1+3+4	0.5	outros	4	0.5	outros	1+2	0,2+0,3+0,4+0,5	outros	0.5	365	Glaucoma	0+0.1+0.5	1+2	0+0.1+0.5	Glaucoma	0+0.1+0.5	4
1050	1	7	22004367	16.1	2	1	1	1	1	0.5	#N/A	Amares	0	#N/A	2	1+3+4	0.5	#N/A	1+2+3	0.5	#N/A	1+2	0,2+0,3+0,4+0,5	#N/A	0.5	#N/A	#N/A	0+0.1+0.5	1+2	0+0.1+0.5		0+0.1+0.5	3
1051	2	5	92063830	22.15	2	1	2	3	1	0.2	#N/A	Barcelos	0	#N/A	2	1+3+4	0.2	#N/A	1+2+3	0,2+0,3+0,4	#N/A	1+2	0,2+0,3+0,4+0,5	#N/A	outros	#N/A	#N/A	0.2	1+2	0.2+0.3+0.4		0.2+0.3+0.4	4
1053	2	7	40145531	19.6	2	0	2	2	4	0.4	#N/A	Vila Nova de Famalicao	0	3620	2	1+3+4	0.4	outros	1+2+3	0,2+0,3+0,4	outros	1+2	0,2+0,3+0,4+0,5	outros	outros	3620	diabetico	0.4	1+2	0.2+0.3+0.4	diabetico+AMD	0.2+0.3+0.4	4
1054	2	5	40158389	25.2	2	0	2	2	1	0.5	#N/A	Guimaraes	0	36202	2	1+3+4	0.5	outros	1+2+3	0.5	outros	1+2	0,2+0,3+0,4+0,5	outros	0.5	3620	diabetico	0+0.1+0.5	1+2	0+0.1+0.5	diabetico+AMD	0+0.1+0.5	4
1059	1	6	650653	1	1	0	2	1	1	0.5	#N/A	Braga	0	37104	1+3	1+3+4	0.5	outros	1+2+3	0.5	outros	1+2	0,2+0,3+0,4+0,5	outros	0.5	371	outros	0+0.1+0.5	1+2	0+0.1+0.5	outros	0+0.1+0.5	4
1065	2	6	40167633	1	1	0	2	1	1	0.5	#N/A	Braga	0	3716	1+3	1+3+4	0.5	3716	1+2+3	0.5	36205+36250+36257+3716	1+2	0,2+0,3+0,4+0,5	36205+36250+36257+3716	0.5	371	outros	0+0.1+0.5	1+2	0+0.1+0.5	outros	0+0.1+0.5	4
1077	2	4	96012673	1	1	1	5	3	4	0.1	#N/A	Braga	0	36252	1+3	1+3+4	0+0,1	36252	1+2+3	0+0,1	36252	5	0+0,1	outros	outros	36250	AMD	0+0.1+0.5	5	0+0.1+0.5	diabetico+AMD	0+0.1+0.5	12
1082	1	5	92046478	16.6	2	1	2	3	1	0.5	#N/A	Vila Verde	0	36207	2	1+3+4	0.5	36207	1+2+3	0.5	36207	1+2	0,2+0,3+0,4+0,5	outros	0.5	36207+36283	diabetico	0+0.1+0.5	1+2	0+0.1+0.5	diabetico+AMD	0+0.1+0.5	4
1087	2	7	25009091	1	1	1	1	2	3	0.3	#N/A	Braga	0	3620	1+3	1+3+4	0.3	outros	1+2+3	0,2+0,3+0,4	outros	1+2	0,2+0,3+0,4+0,5	outros	outros	3620	diabetico	0.3	1+2	0.2+0.3+0.4	diabetico+AMD	0.2+0.3+0.4	3
1090	2	7	92085889	1	1	0	1	3	4	0.3	#N/A	Braga	0	3620	1+3	1+3+4	0.3	outros	1+2+3	0,2+0,3+0,4	outros	1+2	0,2+0,3+0,4+0,5	outros	outros	3620	diabetico	0.3	1+2	0.2+0.3+0.4	diabetico+AMD	0.2+0.3+0.4	3
1093	2	7	92026488	1	1	1	1	3	4	0.4	#N/A	Braga	0	74333	1+3	1+3+4	0.4	outros	1+2+3	0,2+0,3+0,4	outros	1+2	0,2+0,3+0,4+0,5	outros	outros	outras	outros	0.4	1+2	0.2+0.3+0.4	outros	0.2+0.3+0.4	3
1094	2	7	92133402	1	1	1	5	3	1	0.5	#N/A	Braga	0	74332	1+3	1+3+4	0.5	outros	1+2+3	0.5	outros	5	0,2+0,3+0,4+0,5	outros	0.5	outras	outros	0+0.1+0.5	5	0+0.1+0.5	outros	0+0.1+0.5	12
1095	1	7	20002324	1	1	0	2	3	1	0.3	#N/A	Braga	0	36257	1+3	1+3+4	0.3	36257	1+2+3	0,2+0,3+0,4	36205+36250+36257+3716	1+2	0,2+0,3+0,4+0,5	36205+36250+36257+3716	outros	outras	AMD	0.3	1+2	0.2+0.3+0.4	diabetico+AMD	0.2+0.3+0.4	4
1101	2	7	92134381	33.5	3	1	1	1	1	0.2	#N/A	Vieira do Minho	0	74333	1+3	1+3+4	0.2	outros	1+2+3	0,2+0,3+0,4	outros	1+2	0,2+0,3+0,4+0,5	outros	outros	outras	outros	0.2	1+2	0.2+0.3+0.4	outros	0.2+0.3+0.4	3
1102	1	7	40196124	22.15	2	0	1	1	1	0.2	#N/A	Barcelos	0	74333	2	1+3+4	0.2	outros	1+2+3	0,2+0,3+0,4	outros	1+2	0,2+0,3+0,4+0,5	outros	outros	outras	outros	0.2	1+2	0.2+0.3+0.4	outros	0.2+0.3+0.4	3
1119	2	7	92072947	1	1	0	2	3	4	0.2	#N/A	Braga	0	36207	1+3	1+3+4	0.2	36207	1+2+3	0,2+0,3+0,4	36207	1+2	0,2+0,3+0,4+0,5	outros	outros	36207+36283	diabetico	0.2	1+2	0.2+0.3+0.4	diabetico+AMD	0.2+0.3+0.4	4
1130	2	7	97014355	1	1	0	1	1	4	0.4	#N/A	Braga	0	#N/A	1+3	1+3+4	0.4	#N/A	1+2+3	0,2+0,3+0,4	#N/A	1+2	0,2+0,3+0,4+0,5	#N/A	outros	#N/A	#N/A	0.4	1+2	0.2+0.3+0.4		0.2+0.3+0.4	3
1148	2	7	40173827	22.15	2	0	1	1	4	0.3	#N/A	Barcelos	0	365	2	1+3+4	0.3	outros	1+2+3	0,2+0,3+0,4	outros	1+2	0,2+0,3+0,4+0,5	outros	outros	365	Glaucoma	0.3	1+2	0.2+0.3+0.4	Glaucoma	0.2+0.3+0.4	3
1155	1	7	40029816	1	1	0	2	2	1	0.2	#N/A	Braga	0	3619	1+3	1+3+4	0.2	outros	1+2+3	0,2+0,3+0,4	outros	1+2	0,2+0,3+0,4+0,5	outros	outros	outras	outros	0.2	1+2	0.2+0.3+0.4	outros	0.2+0.3+0.4	4
1161	2	7	40005655	1	1	0	1	2	4	0.2	#N/A	Braga	0	3773	1+3	1+3+4	0.2	outros	1+2+3	0,2+0,3+0,4	outros	1+2	0,2+0,3+0,4+0,5	outros	outros	outras	outros	0.2	1+2	0.2+0.3+0.4	outros	0.2+0.3+0.4	3
1163	2	6	92055090	1	1	1	5	3	4	0.5	#N/A	Braga	0	36021	1+3	1+3+4	0.5	outros	1+2+3	0.5	outros	5	0,2+0,3+0,4+0,5	outros	0.5	36021	outros	0+0.1+0.5	5	0+0.1+0.5	outros	0+0.1+0.5	12
1167	1	6	92058681	1	1	0	2	3	1	0.5	#N/A	Braga	0	74333	1+3	1+3+4	0.5	outros	1+2+3	0.5	outros	1+2	0,2+0,3+0,4+0,5	outros	0.5	outras	outros	0+0.1+0.5	1+2	0+0.1+0.5	outros	0+0.1+0.5	4
1174	1	6	40203384	1	1	1	5	3	4	0.5	#N/A	Braga	0	36250	1+3	1+3+4	0.5	36250	1+2+3	0.5	36205+36250+36257+3716	5	0,2+0,3+0,4+0,5	36205+36250+36257+3716	0.5	36250	AMD	0+0.1+0.5	5	0+0.1+0.5	diabetico+AMD	0+0.1+0.5	12
1175	1	5	40203762	61.5	4	0	2	2	4	0	#N/A	Viana do Castelo	0	36105	4	1+3+4	0+0,1	outros	4	0+0,1	outros	1+2	0+0,1	outros	outros	outras	outros	0+0.1+0.5	1+2	0+0.1+0.5	outros	0+0.1+0.5	4
1176	1	7	40033305	25.2	2	0	2	3	4	0	#N/A	Guimaraes	0	36563	2	1+3+4	0+0,1	outros	1+2+3	0+0,1	outros	1+2	0+0,1	outros	outros	365	Glaucoma	0+0.1+0.5	1+2	0+0.1+0.5	Glaucoma	0+0.1+0.5	4
1177	2	6	40173758	86	4	0	2	2	1	0.2	#N/A	Caminha	0	36207	4	1+3+4	0.2	36207	4	0,2+0,3+0,4	36207	1+2	0,2+0,3+0,4+0,5	outros	outros	36207+36283	diabetico	0.2	1+2	0.2+0.3+0.4	diabetico+AMD	0.2+0.3+0.4	4
1178	1	6	40193925	33.5	3	0	2	2	1	0.1	#N/A	Vieira do Minho	0	36250	1+3	1+3+4	0+0,1	36250	1+2+3	0+0,1	36205+36250+36257+3716	1+2	0+0,1	36205+36250+36257+3716	outros	36250	AMD	0+0.1+0.5	1+2	0+0.1+0.5	diabetico+AMD	0+0.1+0.5	4
1179	1	7	92005107	1	1	1	2	3	1	0.4	#N/A	Braga	0	36252	1+3	1+3+4	0.4	36252	1+2+3	0,2+0,3+0,4	36252	1+2	0,2+0,3+0,4+0,5	outros	outros	36250	AMD	0.4	1+2	0.2+0.3+0.4	diabetico+AMD	0.2+0.3+0.4	4
1183	1	7	98014270	16.6	2	0	2	1	1	0.5	#N/A	Vila Verde	0	74333	2	1+3+4	0.5	outros	1+2+3	0.5	outros	1+2	0,2+0,3+0,4+0,5	outros	0.5	outras	outros	0+0.1+0.5	1+2	0+0.1+0.5	outros	0+0.1+0.5	4
1184	2	6	97007640	19.2	2	0	2	2	1	0.2	#N/A	povoa de lanhoso	0	36202	2	1+3+4	0.2	outros	1+2+3	0,2+0,3+0,4	outros	1+2	0,2+0,3+0,4+0,5	outros	outros	3620	diabetico	0.2	1+2	0.2+0.3+0.4	diabetico+AMD	0.2+0.3+0.4	4
1185	2	7	515362	1	1	0	1	1	3	0	#N/A	Braga	0	74334	1+3	1+3+4	0+0,1	outros	1+2+3	0+0,1	outros	1+2	0+0,1	outros	outros	outras	outros	0+0.1+0.5	1+2	0+0.1+0.5	outros	0+0.1+0.5	3
1188	1	7	26015980	1	1	1	5	3	4	0.4	#N/A	Braga	0	36205	1+3	1+3+4	0.4	36205	1+2+3	0,2+0,3+0,4	36205+36250+36257+3716	5	0,2+0,3+0,4+0,5	36205+36250+36257+3716	outros	3620	diabetico	0.4	5	0.2+0.3+0.4	diabetico+AMD	0.2+0.3+0.4	12
1193	1	4	29009687	16.6	2	0	1	2	3	0	#N/A	Vila Verde	0	74333	2	1+3+4	0+0,1	outros	1+2+3	0+0,1	outros	1+2	0+0,1	outros	outros	outras	outros	0+0.1+0.5	1+2	0+0.1+0.5	outros	0+0.1+0.5	3
1195	1	5	40190915	34.2	3	0	2	1	1	0.5	#N/A	Esposende	0	37104	1+3	1+3+4	0.5	outros	1+2+3	0.5	outros	1+2	0,2+0,3+0,4+0,5	outros	0.5	371	outros	0+0.1+0.5	1+2	0+0.1+0.5	outros	0+0.1+0.5	4
1207	2	7	92109057	1	1	0	2	2	4	0.2	#N/A	Braga	1	365	1+3	1+3+4	0.2	outros	1+2+3	0,2+0,3+0,4	outros	1+2	0,2+0,3+0,4+0,5	outros	outros	365	Glaucoma	0.2	1+2	0.2+0.3+0.4	Glaucoma	0.2+0.3+0.4	4
1208	1	7	457021	33.5	3	0	1	3	1	0.5	#N/A	Vieira do Minho	0	36552	1+3	1+3+4	0.5	outros	1+2+3	0.5	outros	1+2	0,2+0,3+0,4+0,5	outros	0.5	365	Glaucoma	0+0.1+0.5	1+2	0+0.1+0.5	Glaucoma	0+0.1+0.5	3
1211	2	5	98000231	79.4	4	0	5	1	3	0.5	#N/A	BaiÃƒÂ£o	0	36021	4	1+3+4	0.5	outros	4	0.5	outros	5	0,2+0,3+0,4+0,5	outros	0.5	36021	outros	0+0.1+0.5	5	0+0.1+0.5	outros	0+0.1+0.5	12
1212	2	6	92084361	1	1	0	2	2	4	0.5	#N/A	Braga	0	3771	1+3	1+3+4	0.5	outros	1+2+3	0.5	outros	1+2	0,2+0,3+0,4+0,5	outros	0.5	outras	outros	0+0.1+0.5	1+2	0+0.1+0.5	outros	0+0.1+0.5	4
1216	2	7	40180401	16.6	2	0	2	1	4	0.5	#N/A	Vila Verde	0	37401	2	1+3+4	0.5	outros	1+2+3	0.5	outros	1+2	0,2+0,3+0,4+0,5	outros	0.5	outras	outros	0+0.1+0.5	1+2	0+0.1+0.5	outros	0+0.1+0.5	4
1219	1	3	92124340	33.5	4	1	4	3	3	0	#N/A	Vieira do Minho	0	365	4	1+3+4	0+0,1	outros	4	0+0,1	outros	4	0+0,1	outros	outros	365	Glaucoma	0+0.1+0.5	4	0+0.1+0.5	Glaucoma	0+0.1+0.5	9
1228	2	7	92129603	19.2	2	0	2	1	4	0.4	#N/A	povoa de lanhoso	0	#N/A	2	1+3+4	0.4	#N/A	1+2+3	0,2+0,3+0,4	#N/A	1+2	0,2+0,3+0,4+0,5	#N/A	outros	#N/A	#N/A	0.4	1+2	0.2+0.3+0.4		0.2+0.3+0.4	4
2832	1	5	40037780	19.6	2	1	3	3	1	0.2	#N/A	Vila Nova de Famalicao	0	36202	2	1+3+4	0.2	outros	1+2+3	0,2+0,3+0,4	outros	3	0,2+0,3+0,4+0,5	outros	outros	3620	diabetico	0.2	3	0.2+0.3+0.4	diabetico+AMD	0.2+0.3+0.4	6
1235	2	2	26008937	1	1	0	4	3	3	0.5	#N/A	Braga	0	3716	1+3	1+3+4	0.5	3716	1+2+3	0.5	36205+36250+36257+3716	4	0,2+0,3+0,4+0,5	36205+36250+36257+3716	0.5	371	outros	0+0.1+0.5	4	0+0.1+0.5	outros	0+0.1+0.5	9
1236	1	6	268737	19.2	2	1	4	3	3	0.5	#N/A	povoa de lanhoso	0	25050	2	1+3+4	0.5	outros	1+2+3	0.5	outros	4	0,2+0,3+0,4+0,5	outros	0.5	outras	diabetico	0+0.1+0.5	4	0+0.1+0.5	diabetico+AMD	0+0.1+0.5	9
#N/A	2	3	14013157	1	1	1	5	3	4	0.1	#N/A	#N/A	1	#N/A	1+3	1+3+4	0+0,1	#N/A	1+2+3	0+0,1	#N/A	5	0+0,1	#N/A	outros	#N/A	#N/A	0+0.1+0.5	5	0+0.1+0.5		0+0.1+0.5	12
#N/A	2	7	95006429	41	4	0	1	1	1	0.2	#N/A	#N/A	1	#N/A	4	1+3+4	0.2	#N/A	4	0,2+0,3+0,4	#N/A	1+2	0,2+0,3+0,4+0,5	#N/A	outros	#N/A	#N/A	0.2	1+2	0.2+0.3+0.4		0.2+0.3+0.4	3
#N/A	2	7	5010119	68	4	0	2	2	4	0.3	#N/A	#N/A	0	#N/A	4	1+3+4	0.3	#N/A	4	0,2+0,3+0,4	#N/A	1+2	0,2+0,3+0,4+0,5	#N/A	outros	#N/A	#N/A	0.3	1+2	0.2+0.3+0.4		0.2+0.3+0.4	4
#N/A	1	7	1010772	53	4	0	2	2	1	0.4	#N/A	#N/A	0	#N/A	4	1+3+4	0.4	#N/A	4	0,2+0,3+0,4	#N/A	1+2	0,2+0,3+0,4+0,5	#N/A	outros	#N/A	#N/A	0.4	1+2	0.2+0.3+0.4		0.2+0.3+0.4	4
1401	2	7	7	1	1	1	1	2	1	0.3	reformada	Braga	0	#N/A	1+3	1+3+4	0.3	#N/A	1+2+3	0,2+0,3+0,4	#N/A	1+2	0,2+0,3+0,4+0,5	#N/A	outros	#N/A	#N/A	0.3	1+2	0.2+0.3+0.4		0.2+0.3+0.4	0
1404	2	7	10007855	22.15	2	0	2	1	1	0	reformada	Barcelos	0	36202	2	1+3+4	0+0,1	outros	1+2+3	0+0,1	outros	1+2	0+0,1	outros	outros	3620	diabetico	0+0.1+0.5	1+2	0+0.1+0.5	diabetico+AMD	0+0.1+0.5	4
1407	2	7	92062917	1	1	0	1	1	4	0.5	reformada	Braga	0	36210	1+3	1+3+4	0.5	outros	1+2+3	0.5	outros	1+2	0,2+0,3+0,4+0,5	outros	0.5	outras	outros	0+0.1+0.5	1+2	0+0.1+0.5	outros	0+0.1+0.5	0
1408	1	5	22014179	16.1	2	1	3	3	1	0.4	trabalha	Amares	0	36119	2	1+3+4	0.4	outros	1+2+3	0,2+0,3+0,4	outros	3	0,2+0,3+0,4+0,5	outros	outros	outras	outros	0.4	3	0.2+0.3+0.4	outros	0.2+0.3+0.4	6
1409	2	5	92075997	33.5	3	0	2	1	1	0.5	reformada	Vieira do Minho	0	365	1+3	1+3+4	0.5	outros	1+2+3	0.5	outros	1+2	0,2+0,3+0,4+0,5	outros	0.5	365	Glaucoma	0+0.1+0.5	1+2	0+0.1+0.5	Glaucoma	0+0.1+0.5	4
1411	1	6	92031506	1	1	0	2	2	2	0.4	reformado	Braga	0	36205	1+3	2	0.4	36205	1+2+3	0,2+0,3+0,4	36205+36250+36257+3716	1+2	0,2+0,3+0,4+0,5	36205+36250+36257+3716	outros	3620	diabetico	0.4	1+2	0.2+0.3+0.4	diabetico+AMD	0.2+0.3+0.4	4
1412	2	7	92014263	1	1	0	2	2	4	0.2	reformada	Braga	0	36201	1+3	1+3+4	0.2	outros	1+2+3	0,2+0,3+0,4	outros	1+2	0,2+0,3+0,4+0,5	outros	outros	3620	diabetico	0.2	1+2	0.2+0.3+0.4	diabetico+AMD	0.2+0.3+0.4	4
1413	2	7	10005235	25.2	2	0	1	3	1	0.1	nao esta reformada nem trabalha	Guimaraes	0	36252	2	1+3+4	0+0,1	36252	1+2+3	0+0,1	36252	1+2	0+0,1	outros	outros	36250	AMD	0+0.1+0.5	1+2	0+0.1+0.5	diabetico+AMD	0+0.1+0.5	0
1414	2	7	26013076	25.2	2	0	1	1	4	0.3	reformada	Guimaraes	0	365	2	1+3+4	0.3	outros	1+2+3	0,2+0,3+0,4	outros	1+2	0,2+0,3+0,4+0,5	outros	outros	365	Glaucoma	0.3	1+2	0.2+0.3+0.4	Glaucoma	0.2+0.3+0.4	0
1415	2	7	10011553	1	1	0	1	2	4	0.5	reformada	Braga	1	365	1+3	1+3+4	0.5	outros	1+2+3	0.5	outros	1+2	0,2+0,3+0,4+0,5	outros	0.5	365	Glaucoma	0+0.1+0.5	1+2	0+0.1+0.5	Glaucoma	0+0.1+0.5	0
1417	1	4	99001175	16.6	2	1	2	1	1	0.4	reformado	Vila Verde	0	37923	2	1+3+4	0.4	outros	1+2+3	0,2+0,3+0,4	outros	1+2	0,2+0,3+0,4+0,5	outros	outros	outras	outros	0.4	1+2	0.2+0.3+0.4	outros	0.2+0.3+0.4	4
1432	2	7	40150653	39.07	3	0	1	2	4	0.3	reformada	Fafe	0	36101	1+3	1+3+4	0.3	outros	1+2+3	0,2+0,3+0,4	outros	1+2	0,2+0,3+0,4+0,5	outros	outros	outras	outros	0.3	1+2	0.2+0.3+0.4	outros	0.2+0.3+0.4	0
1438	2	7	10015926	33.5	3	0	1	2	1	0.4	reformada	Vieira do Minho	0	36250	1+3	1+3+4	0.4	36250	1+2+3	0,2+0,3+0,4	36205+36250+36257+3716	1+2	0,2+0,3+0,4+0,5	36205+36250+36257+3716	outros	36250	AMD	0.4	1+2	0.2+0.3+0.4	diabetico+AMD	0.2+0.3+0.4	0
1440	2	7	29005591	1	1	0	1	1	4	0.4	#N/A	Braga	0	36252	1+3	1+3+4	0.4	36252	1+2+3	0,2+0,3+0,4	36252	1+2	0,2+0,3+0,4+0,5	outros	outros	36250	AMD	0.4	1+2	0.2+0.3+0.4	diabetico+AMD	0.2+0.3+0.4	0
1441	2	7	40197749	19.6	2	0	2	1	1	0.1	#N/A	Vila Nova de Famalicao	0	3712	2	1+3+4	0+0,1	outros	1+2+3	0+0,1	outros	1+2	0+0,1	outros	outros	371	outros	0+0.1+0.5	1+2	0+0.1+0.5	outros	0+0.1+0.5	4
1444	1	7	92134321	1	1	0	1	2	1	0.1	reformado	Braga	0	36021	1+3	1+3+4	0+0,1	outros	1+2+3	0+0,1	outros	1+2	0+0,1	outros	outros	36021	outros	0+0.1+0.5	1+2	0+0.1+0.5	outros	0+0.1+0.5	0
1447	2	7	96000077	16.1	2	1	2	3	1	0.5	#N/A	Amares	0	36252	2	1+3+4	0.5	36252	1+2+3	0.5	36252	1+2	0,2+0,3+0,4+0,5	outros	0.5	36250	AMD	0+0.1+0.5	1+2	0+0.1+0.5	diabetico+AMD	0+0.1+0.5	4
1449	1	7	40036120	16.6	2	1	2	2	1	0.5	#N/A	Vila Verde	0	36252	2	1+3+4	0.5	36252	1+2+3	0.5	36252	1+2	0,2+0,3+0,4+0,5	outros	0.5	36250	AMD	0+0.1+0.5	1+2	0+0.1+0.5	diabetico+AMD	0+0.1+0.5	4
1451	1	2	40011215	22.15	2	1	3	2	3	0.1	#N/A	Barcelos	0	365	2	1+3+4	0+0,1	outros	1+2+3	0+0,1	outros	3	0+0,1	outros	outros	365	Glaucoma	0+0.1+0.5	3	0+0.1+0.5	Glaucoma	0+0.1+0.5	6
1456	2	6	40194070	19.6	2	1	2	1	1	0.5	#N/A	Vila Nova de Famalicao	0	#N/A	2	1+3+4	0.5	#N/A	1+2+3	0.5	#N/A	1+2	0,2+0,3+0,4+0,5	#N/A	0.5	#N/A	#N/A	0+0.1+0.5	1+2	0+0.1+0.5		0+0.1+0.5	4
1460	2	4	92003982	55.8	4	0	2	2	1	0.3	#N/A	Cabeceiras de Basto	0	3620	4	1+3+4	0.3	outros	4	0,2+0,3+0,4	outros	1+2	0,2+0,3+0,4+0,5	outros	outros	3620	diabetico	0.3	1+2	0.2+0.3+0.4	diabetico+AMD	0.2+0.3+0.4	4
1463	1	3	243757	25.2	2	1	5	3	3	0.1	#N/A	Guimaraes	0	36202	2	1+3+4	0+0,1	outros	1+2+3	0+0,1	outros	5	0+0,1	outros	outros	3620	diabetico	0+0.1+0.5	5	0+0.1+0.5	diabetico+AMD	0+0.1+0.5	12
1464	2	6	40021543	19.6	2	1	1	3	1	0	#N/A	Vila Nova de Famalicao	1	36202	2	1+3+4	0+0,1	outros	1+2+3	0+0,1	outros	1+2	0+0,1	outros	outros	3620	diabetico	0+0.1+0.5	1+2	0+0.1+0.5	diabetico+AMD	0+0.1+0.5	0
1466	2	7	98000581	1	1	1	3	3	4	0.1	#N/A	Braga	0	3620	1+3	1+3+4	0+0,1	outros	1+2+3	0+0,1	outros	3	0+0,1	outros	outros	3620	diabetico	0+0.1+0.5	3	0+0.1+0.5	diabetico+AMD	0+0.1+0.5	6
1468	1	6	92073685	1	1	0	2	1	1	0.5	#N/A	Braga	1	3620	1+3	1+3+4	0.5	outros	1+2+3	0.5	outros	1+2	0,2+0,3+0,4+0,5	outros	0.5	3620	diabetico	0+0.1+0.5	1+2	0+0.1+0.5	diabetico+AMD	0+0.1+0.5	4
1470	2	6	25008128	1	1	1	3	1	4	0.2	#N/A	Braga	0	3620	1+3	1+3+4	0.2	outros	1+2+3	0,2+0,3+0,4	outros	3	0,2+0,3+0,4+0,5	outros	outros	3620	diabetico	0.2	3	0.2+0.3+0.4	diabetico+AMD	0.2+0.3+0.4	6
1471	1	7	92134813	1	1	0	1	2	1	0.4	#N/A	Braga	0	3620	1+3	1+3+4	0.4	outros	1+2+3	0,2+0,3+0,4	outros	1+2	0,2+0,3+0,4+0,5	outros	outros	3620	diabetico	0.4	1+2	0.2+0.3+0.4	diabetico+AMD	0.2+0.3+0.4	0
1473	2	7	92001956	1	1	0	2	1	1	0.5	#N/A	Braga	0	365	1+3	1+3+4	0.5	outros	1+2+3	0.5	outros	1+2	0,2+0,3+0,4+0,5	outros	0.5	365	Glaucoma	0+0.1+0.5	1+2	0+0.1+0.5	Glaucoma	0+0.1+0.5	4
1474	1	5	29015388	1	1	1	3	3	1	0.4	#N/A	Braga	0	365	1+3	1+3+4	0.4	outros	1+2+3	0,2+0,3+0,4	outros	3	0,2+0,3+0,4+0,5	outros	outros	365	Glaucoma	0.4	3	0.2+0.3+0.4	Glaucoma	0.2+0.3+0.4	6
1481	1	3	22000919	1	1	1	5	2	3	0.5	#N/A	Braga	0	371	1+3	1+3+4	0.5	outros	1+2+3	0.5	outros	5	0,2+0,3+0,4+0,5	outros	0.5	371	outros	0+0.1+0.5	5	0+0.1+0.5	outros	0+0.1+0.5	12
1295	2	7	99000182	1	1	1	1	3	4	0.2	#N/A	Braga	0	36206	1+3	1+3+4	0.2	outros	1+2+3	0,2+0,3+0,4	outros	1+2	0,2+0,3+0,4+0,5	outros	outros	3620	diabetico	0.2	1+2	0.2+0.3+0.4	diabetico+AMD	0.2+0.3+0.4	0
1297	1	7	99000392	1	1	0	3	2	1	0.5	#N/A	Braga	0	#N/A	1+3	1+3+4	0.5	#N/A	1+2+3	0.5	#N/A	3	0,2+0,3+0,4+0,5	#N/A	0.5	#N/A	#N/A	0+0.1+0.5	3	0+0.1+0.5		0+0.1+0.5	6
1301	2	5	26016915	1	1	1	5	3	1	0.2	#N/A	Braga	0	74330	1+3	1+3+4	0.2	outros	1+2+3	0,2+0,3+0,4	outros	5	0,2+0,3+0,4+0,5	outros	outros	outras	outros	0.2	5	0.2+0.3+0.4	outros	0.2+0.3+0.4	12
1301	2	5	26016915	1	1	1	5	3	1	0.2	#N/A	Braga	0	74330	1+3	1+3+4	0.2	outros	1+2+3	0,2+0,3+0,4	outros	5	0,2+0,3+0,4+0,5	outros	outros	outras	outros	0.2	5	0.2+0.3+0.4	outros	0.2+0.3+0.4	19
1304	2	6	280027	57	4	0	2	1	4	0.5	#N/A	#N/A	0	36101	4	1+3+4	0.5	outros	4	0.5	outros	1+2	0,2+0,3+0,4+0,5	outros	0.5	outras	outros	0+0.1+0.5	1+2	0+0.1+0.5	outros	0+0.1+0.5	4
1305	1	7	98005996	22.15	2	0	2	2	1	0.5	#N/A	Barcelos	0	36207	2	1+3+4	0.5	36207	1+2+3	0.5	36207	1+2	0,2+0,3+0,4+0,5	outros	0.5	36207+36283	diabetico	0+0.1+0.5	1+2	0+0.1+0.5	diabetico+AMD	0+0.1+0.5	4
1312	1	5	98015321	1	1	1	5	3	1	0.5	#N/A	Braga	0	36202	1+3	1+3+4	0.5	outros	1+2+3	0.5	outros	5	0,2+0,3+0,4+0,5	outros	0.5	3620	diabetico	0+0.1+0.5	5	0+0.1+0.5	diabetico+AMD	0+0.1+0.5	19
1314	2	7	28016561	1	1	1	1	2	4	0.5	#N/A	#N/A	0	36250	1+3	1+3+4	0.5	36250	1+2+3	0.5	36205+36250+36257+3716	1+2	0,2+0,3+0,4+0,5	36205+36250+36257+3716	0.5	36250	AMD	0+0.1+0.5	1+2	0+0.1+0.5	diabetico+AMD	0+0.1+0.5	0
1318	2	3	99009403	1	1	1	3	3	1	0.1	#N/A	#N/A	0	36253	1+3	1+3+4	0+0,1	outros	1+2+3	0+0,1	outros	3	0+0,1	outros	outros	outras	AMD	0+0.1+0.5	3	0+0.1+0.5	diabetico+AMD	0+0.1+0.5	6
1319	2	7	157096	1	1	0	2	2	1	0.5	#N/A	#N/A	0	#N/A	1+3	1+3+4	0.5	#N/A	1+2+3	0.5	#N/A	1+2	0,2+0,3+0,4+0,5	#N/A	0.5	#N/A	#N/A	0+0.1+0.5	1+2	0+0.1+0.5		0+0.1+0.5	4
1370	2	3	26009509	1	1	1	4	3	4	0.1	#N/A	Braga	1	37923	1+3	1+3+4	0+0,1	outros	1+2+3	0+0,1	outros	4	0+0,1	outros	outros	outras	outros	0+0.1+0.5	4	0+0.1+0.5	outros	0+0.1+0.5	9
1351	1	3	40177281	25.2	2	1	2	3	3	0.1	#N/A	Guimaraes	1	36283	2	1+3+4	0+0,1	outros	1+2+3	0+0,1	outros	1+2	0+0,1	outros	outros	36207+36283	diabetico	0+0.1+0.5	1+2	0+0.1+0.5	diabetico+AMD	0+0.1+0.5	4
1497	2	7	155596	1	1	1	1	3	4	0.1	#N/A	Braga	0	#N/A	1+3	1+3+4	0+0,1	#N/A	1+2+3	0+0,1	#N/A	1+2	0+0,1	#N/A	outros	#N/A	#N/A	0+0.1+0.5	1+2	0+0.1+0.5		0+0.1+0.5	0
1505	1	7	630846	32.8	4	1	3	1	4	0.1	#N/A	Terras de Bouro	0	#N/A	4	1+3+4	0+0,1	#N/A	4	0+0,1	#N/A	3	0+0,1	#N/A	outros	#N/A	#N/A	0+0.1+0.5	3	0+0.1+0.5		0+0.1+0.5	6
1516	1	2	40161603	1	1	1	5	3	3	0.1	#N/A	Braga	0	3716	1+3	1+3+4	0+0,1	3716	1+2+3	0+0,1	36205+36250+36257+3716	5	0+0,1	36205+36250+36257+3716	outros	371	outros	0+0.1+0.5	5	0+0.1+0.5	outros	0+0.1+0.5	19
1517	1	3	960189532	1	1	1	3	3	3	0.1	#N/A	Braga	0	#N/A	1+3	1+3+4	0+0,1	#N/A	1+2+3	0+0,1	#N/A	3	0+0,1	#N/A	outros	#N/A	#N/A	0+0.1+0.5	3	0+0.1+0.5		0+0.1+0.5	6
1539	2	7	962616540	25.2	2	1	1	1	4	0.1	#N/A	Guimaraes	0	#N/A	2	1+3+4	0+0,1	#N/A	1+2+3	0+0,1	#N/A	1+2	0+0,1	#N/A	outros	#N/A	#N/A	0+0.1+0.5	1+2	0+0.1+0.5		0+0.1+0.5	0
1546	1	3	962543528	1	1	1	3	3	3	0.1	#N/A	Braga	1	#N/A	1+3	1+3+4	0+0,1	#N/A	1+2+3	0+0,1	#N/A	3	0+0,1	#N/A	outros	#N/A	#N/A	0+0.1+0.5	3	0+0.1+0.5		0+0.1+0.5	6
1549	1	3	10001254	1	1	1	4	3	5	0.1	#N/A	Braga	0	#N/A	1+3	5	0+0,1	#N/A	1+2+3	0+0,1	#N/A	4	0+0,1	#N/A	outros	#N/A	#N/A	0+0.1+0.5	4	0+0.1+0.5		0+0.1+0.5	9
1615	1	3	92019211	1	1	1	4	2	5	0.1	#N/A	Braga	0	36021	1+3	5	0+0,1	outros	1+2+3	0+0,1	outros	4	0+0,1	outros	outros	36021	outros	0+0.1+0.5	4	0+0.1+0.5	outros	0+0.1+0.5	9
1624	2	6	40165280	25.2	2	1	5	2	5	0.1	#N/A	Guimaraes	1	365	2	5	0+0,1	outros	1+2+3	0+0,1	outros	5	0+0,1	outros	outros	365	Glaucoma	0+0.1+0.5	5	0+0.1+0.5	Glaucoma	0+0.1+0.5	12
1625	1	1	25002463	1	1	1	1	1	3	0.1	#N/A	Braga	0	#N/A	1+3	1+3+4	0+0,1	#N/A	1+2+3	0+0,1	#N/A	1+2	0+0,1	#N/A	outros	#N/A	#N/A	0+0.1+0.5	1+2	0+0.1+0.5		0+0.1+0.5	0
1627	2	7	478763	16.1	2	1	3	3	5	0.1	#N/A	Amares	0	36021	2	5	0+0,1	outros	1+2+3	0+0,1	outros	3	0+0,1	outros	outros	36021	outros	0+0.1+0.5	3	0+0.1+0.5	outros	0+0.1+0.5	6
1628	2	3	92007499	1	1	1	3	3	5	0.1	#N/A	Braga	0	365	1+3	5	0+0,1	outros	1+2+3	0+0,1	outros	3	0+0,1	outros	outros	365	Glaucoma	0+0.1+0.5	3	0+0.1+0.5	Glaucoma	0+0.1+0.5	6
1499	2	6	40029657	25.2	2	0	2	1	1	0.1	#N/A	Guimaraes	0	3716	2	1+3+4	0+0,1	3716	1+2+3	0+0,1	36205+36250+36257+3716	1+2	0+0,1	36205+36250+36257+3716	outros	371	outros	0+0.1+0.5	1+2	0+0.1+0.5	outros	0+0.1+0.5	4
1504	1	7	29004739	19.2	2	0	2	1	1	0.4	#N/A	povoa de lanhoso	0	36283	2	1+3+4	0.4	outros	1+2+3	0,2+0,3+0,4	outros	1+2	0,2+0,3+0,4+0,5	outros	outros	36207+36283	diabetico	0.4	1+2	0.2+0.3+0.4	diabetico+AMD	0.2+0.3+0.4	4
1507	1	6	93008530	16.1	2	0	2	1	2	0.2	#N/A	Amares	0	3716	2	2	0.2	3716	1+2+3	0,2+0,3+0,4	36205+36250+36257+3716	1+2	0,2+0,3+0,4+0,5	36205+36250+36257+3716	outros	371	outros	0.2	1+2	0.2+0.3+0.4	outros	0.2+0.3+0.4	4
1512	1	5	92094169	19.2	2	0	2	1	1	0.4	#N/A	povoa de lanhoso	0	3620	2	1+3+4	0.4	outros	1+2+3	0,2+0,3+0,4	outros	1+2	0,2+0,3+0,4+0,5	outros	outros	3620	diabetico	0.4	1+2	0.2+0.3+0.4	diabetico+AMD	0.2+0.3+0.4	4
1514	2	7	27014950	16.1	2	0	2	1	1	0.2	#N/A	Amares	0	36252	2	1+3+4	0.2	36252	1+2+3	0,2+0,3+0,4	36252	1+2	0,2+0,3+0,4+0,5	outros	outros	36250	AMD	0.2	1+2	0.2+0.3+0.4	diabetico+AMD	0.2+0.3+0.4	4
1518	1	7	92004594	32.8	4	0	2	1	2	0.2	#N/A	Terras de Bouro	0	3620	4	2	0.2	outros	4	0,2+0,3+0,4	outros	1+2	0,2+0,3+0,4+0,5	outros	outros	3620	diabetico	0.2	1+2	0.2+0.3+0.4	diabetico+AMD	0.2+0.3+0.4	4
1520	2	5	92003983	33.5	3	0	2	1	1	0.3	#N/A	Vieira do Minho	0	36207	1+3	1+3+4	0.3	36207	1+2+3	0,2+0,3+0,4	36207	1+2	0,2+0,3+0,4+0,5	outros	outros	36207+36283	diabetico	0.3	1+2	0.2+0.3+0.4	diabetico+AMD	0.2+0.3+0.4	4
1522	2	7	92116501	16.6	2	0	1	1	1	0.4	#N/A	Vila Verde	0	365	2	1+3+4	0.4	outros	1+2+3	0,2+0,3+0,4	outros	1+2	0,2+0,3+0,4+0,5	outros	outros	365	Glaucoma	0.4	1+2	0.2+0.3+0.4	Glaucoma	0.2+0.3+0.4	0
1547	1	6	311679	25.2	2	0	2	1	1	0.2	#N/A	Guimaraes	0	37923	2	1+3+4	0.2	outros	1+2+3	0,2+0,3+0,4	outros	1+2	0,2+0,3+0,4+0,5	outros	outros	outras	outros	0.2	1+2	0.2+0.3+0.4	outros	0.2+0.3+0.4	4
1558	2	7	92108900	1	1	0	2	1	2	0.3	#N/A	Braga	0	36251	1+3	2	0.3	outros	1+2+3	0,2+0,3+0,4	outros	1+2	0,2+0,3+0,4+0,5	outros	outros	36250	AMD	0.3	1+2	0.2+0.3+0.4	diabetico+AMD	0.2+0.3+0.4	4
1604	1	7	92023581	33.5	3	0	1	1	1	0.4	#N/A	Vieira do Minho	0	36251	1+3	1+3+4	0.4	outros	1+2+3	0,2+0,3+0,4	outros	1+2	0,2+0,3+0,4+0,5	outros	outros	36250	AMD	0.4	1+2	0.2+0.3+0.4	diabetico+AMD	0.2+0.3+0.4	0
1613	1	7	20007437	1	1	0	1	1	1	0.3	#N/A	Braga	0	36257	1+3	1+3+4	0.3	36257	1+2+3	0,2+0,3+0,4	36205+36250+36257+3716	1+2	0,2+0,3+0,4+0,5	36205+36250+36257+3716	outros	outras	AMD	0.3	1+2	0.2+0.3+0.4	diabetico+AMD	0.2+0.3+0.4	0
1619	1	7	94016866	16.1	2	0	1	1	1	0.5	#N/A	Amares	0	365	2	1+3+4	0.5	outros	1+2+3	0.5	outros	1+2	0,2+0,3+0,4+0,5	outros	0.5	365	Glaucoma	0+0.1+0.5	1+2	0+0.1+0.5	Glaucoma	0+0.1+0.5	0
1622	2	7	40183826	33.5	3	0	2	1	1	0.4	#N/A	Vieira do Minho	0	36253	1+3	1+3+4	0.4	outros	1+2+3	0,2+0,3+0,4	outros	1+2	0,2+0,3+0,4+0,5	outros	outros	outras	AMD	0.4	1+2	0.2+0.3+0.4	diabetico+AMD	0.2+0.3+0.4	4
677	2	5	11009398	39.07	2	0	2	1	2	0.2	#N/A	Fafe	0	#N/A	2	2	0.2	#N/A	1+2+3	0,2+0,3+0,4	#N/A	1+2	0,2+0,3+0,4+0,5	#N/A	outros	#N/A	#N/A	0.2	1+2	0.2+0.3+0.4		0.2+0.3+0.4	4
682	1	5	95019180	25.2	1	0	2	1	3	0.3	#N/A	Guimaraes	0	#N/A	1+3	1+3+4	0.3	#N/A	1+2+3	0,2+0,3+0,4	#N/A	1+2	0,2+0,3+0,4+0,5	#N/A	outros	#N/A	#N/A	0.3	1+2	0.2+0.3+0.4		0.2+0.3+0.4	4
687	1	5	12010257	25.2	1	0	2	1	2	0.4	#N/A	Guimaraes	0	#N/A	1+3	2	0.4	#N/A	1+2+3	0,2+0,3+0,4	#N/A	1+2	0,2+0,3+0,4+0,5	#N/A	outros	#N/A	#N/A	0.4	1+2	0.2+0.3+0.4		0.2+0.3+0.4	4
699	2	7	1006870	34.2	2	0	2	1	1	0.3	#N/A	Vizela	0	#N/A	2	1+3+4	0.3	#N/A	1+2+3	0,2+0,3+0,4	#N/A	1+2	0,2+0,3+0,4+0,5	#N/A	outros	#N/A	#N/A	0.3	1+2	0.2+0.3+0.4		0.2+0.3+0.4	4
746	2	6	20001393	47.9	3	0	1	1	1	0.5	#N/A	Felgueiras	0	#N/A	1+3	1+3+4	0.5	#N/A	1+2+3	0.5	#N/A	1+2	0,2+0,3+0,4+0,5	#N/A	0.5	#N/A	#N/A	0+0.1+0.5	1+2	0+0.1+0.5		0+0.1+0.5	0
709	2	1	98017466	25.2	1	1	4	3	3	0.1	#N/A	Guimaraes	0	#N/A	1+3	1+3+4	0+0,1	#N/A	1+2+3	0+0,1	#N/A	4	0+0,1	#N/A	outros	#N/A	#N/A	0+0.1+0.5	4	0+0.1+0.5		0+0.1+0.5	9
781	2	7	14007829	73.5	4	0	2	1	2	0.4	#N/A	Mondim de Basto	0	#N/A	4	2	0.4	#N/A	4	0,2+0,3+0,4	#N/A	1+2	0,2+0,3+0,4+0,5	#N/A	outros	#N/A	#N/A	0.4	1+2	0.2+0.3+0.4		0.2+0.3+0.4	4
735	2	7	22005127	73.5	4	0	1	1	1	0.4	#N/A	Mondim de Basto	0	#N/A	4	1+3+4	0.4	#N/A	4	0,2+0,3+0,4	#N/A	1+2	0,2+0,3+0,4+0,5	#N/A	outros	#N/A	#N/A	0.4	1+2	0.2+0.3+0.4		0.2+0.3+0.4	0
804	1	6	96014001	34.2	2	0	2	1	1	0.4	#N/A	Vizela	0	#N/A	2	1+3+4	0.4	#N/A	1+2+3	0,2+0,3+0,4	#N/A	1+2	0,2+0,3+0,4+0,5	#N/A	outros	#N/A	#N/A	0.4	1+2	0.2+0.3+0.4		0.2+0.3+0.4	4
805	2	7	13004258	47.9	3	0	1	1	1	0.4	#N/A	Felgueiras	0	#N/A	1+3	1+3+4	0.4	#N/A	1+2+3	0,2+0,3+0,4	#N/A	1+2	0,2+0,3+0,4+0,5	#N/A	outros	#N/A	#N/A	0.4	1+2	0.2+0.3+0.4		0.2+0.3+0.4	0
841	2	5	11006925	39.07	2	0	2	1	1	0.4	#N/A	Fafe	0	#N/A	2	1+3+4	0.4	#N/A	1+2+3	0,2+0,3+0,4	#N/A	1+2	0,2+0,3+0,4+0,5	#N/A	outros	#N/A	#N/A	0.4	1+2	0.2+0.3+0.4		0.2+0.3+0.4	4
884	2	6	1004997	36.5	4	0	1	1	1	0.2	#N/A	Santo Tirso	0	#N/A	4	1+3+4	0.2	#N/A	4	0,2+0,3+0,4	#N/A	1+2	0,2+0,3+0,4+0,5	#N/A	outros	#N/A	#N/A	0.2	1+2	0.2+0.3+0.4		0.2+0.3+0.4	0
829	1	7	1000432	25.2	1	0	1	1	1	0.4	#N/A	Guimaraes	0	#N/A	1+3	1+3+4	0.4	#N/A	1+2+3	0,2+0,3+0,4	#N/A	1+2	0,2+0,3+0,4+0,5	#N/A	outros	#N/A	#N/A	0.4	1+2	0.2+0.3+0.4		0.2+0.3+0.4	0
31	1	6	27008494	39.07	3	1	2	3	1	0.2	#N/A	Fafe	0	36202	1+3	1+3+4	0.2	outros	1+2+3	0,2+0,3+0,4	outros	1+2	0,2+0,3+0,4+0,5	outros	outros	3620	diabetico	0.2	1+2	0.2+0.3+0.4	diabetico+AMD	0.2+0.3+0.4	4
75	1	7	92090785	1	1	1	1	3	4	0.1	#N/A	Braga	1	36251	1+3	1+3+4	0+0,1	outros	1+2+3	0+0,1	outros	1+2	0+0,1	outros	outros	36250	AMD	0+0.1+0.5	1+2	0+0.1+0.5	diabetico+AMD	0+0.1+0.5	0
63	1	6	92013845	1	1	1	2	3	1	0.1	#N/A	Braga	0	365	1+3	1+3+4	0+0,1	outros	1+2+3	0+0,1	outros	1+2	0+0,1	outros	outros	365	Glaucoma	0+0.1+0.5	1+2	0+0.1+0.5	Glaucoma	0+0.1+0.5	4
159	1	7	40026911	41.4	4	1	2	3	1	0.3	#N/A	Ponte de Lima	0	37157	4	1+3+4	0.3	outros	4	0,2+0,3+0,4	outros	1+2	0,2+0,3+0,4+0,5	outros	outros	371	outros	0.3	1+2	0.2+0.3+0.4	outros	0.2+0.3+0.4	4
59	1	6	21012063	1	1	1	5	3	5	0.3	#N/A	Braga	0	37104	1+3	5	0.3	outros	1+2+3	0,2+0,3+0,4	outros	5	0,2+0,3+0,4+0,5	outros	outros	371	outros	0.3	5	0.2+0.3+0.4	outros	0.2+0.3+0.4	12
293	1	3	21002470	16.6	2	1	5	3	5	0.1	#N/A	Vila Verde	0	37003	2	5	0+0,1	outros	1+2+3	0+0,1	outros	5	0+0,1	outros	outros	outras	outros	0+0.1+0.5	5	0+0.1+0.5	outros	0+0.1+0.5	12
84	1	6	664478	25.2	2	1	2	3	1	0.3	#N/A	GuimarÃ£es	0	36202	2	1+3+4	0.3	outros	1+2+3	0,2+0,3+0,4	outros	1+2	0,2+0,3+0,4+0,5	outros	outros	3620	diabetico	0.3	1+2	0.2+0.3+0.4	diabetico+AMD	0.2+0.3+0.4	4
332	1	6	92001512	1	1	1	2	3	1	0	#N/A	Braga	0	36252	1+3	1+3+4	0+0,1	36252	1+2+3	0+0,1	36252	1+2	0+0,1	outros	outros	36250	AMD	0+0.1+0.5	1+2	0+0.1+0.5	diabetico+AMD	0+0.1+0.5	4
225	1	5	40009653	34.2	3	1	3	3	1	0	#N/A	Esposende	0	36283	1+3	1+3+4	0+0,1	outros	1+2+3	0+0,1	outros	3	0+0,1	outros	outros	36207+36283	diabetico	0+0.1+0.5	3	0+0.1+0.5	diabetico+AMD	0+0.1+0.5	6
426	1	7	40040088	16.1	3	1	2	3	1	0.1	#N/A	Amares	0	36283	1+3	1+3+4	0+0,1	outros	1+2+3	0+0,1	outros	1+2	0+0,1	outros	outros	36207+36283	diabetico	0+0.1+0.5	1+2	0+0.1+0.5	diabetico+AMD	0+0.1+0.5	4
410	1	7	28004603	1	1	1	2	3	1	0.3	#N/A	Braga	0	36207	1+3	1+3+4	0.3	36207	1+2+3	0,2+0,3+0,4	36207	1+2	0,2+0,3+0,4+0,5	outros	outros	36207+36283	diabetico	0.3	1+2	0.2+0.3+0.4	diabetico+AMD	0.2+0.3+0.4	4
182	1	7	92055907	1	1	1	1	3	1	0	#N/A	Braga	0	37923	1+3	1+3+4	0+0,1	outros	1+2+3	0+0,1	outros	1+2	0+0,1	outros	outros	outras	outros	0+0.1+0.5	1+2	0+0.1+0.5	outros	0+0.1+0.5	0
137	1	1	99007024	1	1	1	4	3	3	0.3	#N/A	Braga	0	36272	1+3	1+3+4	0.3	outros	1+2+3	0,2+0,3+0,4	outros	4	0,2+0,3+0,4+0,5	outros	outros	outras	outros	0.3	4	0.2+0.3+0.4	outros	0.2+0.3+0.4	9
267	1	6	40039778	1	1	1	5	3	1	0.4	#N/A	Braga	0	36202	1+3	1+3+4	0.4	outros	1+2+3	0,2+0,3+0,4	outros	5	0,2+0,3+0,4+0,5	outros	outros	3620	diabetico	0.4	5	0.2+0.3+0.4	diabetico+AMD	0.2+0.3+0.4	12
262	1	5	40179897	19.6	2	1	2	3	1	0.2	#N/A	Vila Nova de FamalicÃ£o	1	37103	2	1+3+4	0.2	outros	1+2+3	0,2+0,3+0,4	outros	1+2	0,2+0,3+0,4+0,5	outros	outros	371	outros	0.2	1+2	0.2+0.3+0.4	outros	0.2+0.3+0.4	4
122	1	5	40023944	1	1	1	2	2	1	0.5	#N/A	Braga	0	3610	1+3	1+3+4	0.5	outros	1+2+3	0.5	outros	1+2	0,2+0,3+0,4+0,5	outros	0.5	outras	outros	0+0.1+0.5	1+2	0+0.1+0.5	outros	0+0.1+0.5	4
265	1	7	40016178	56.4	4	1	2	3	1	0	#N/A	Arcos de Valdevez	0	36207	4	1+3+4	0+0,1	36207	4	0+0,1	36207	1+2	0+0,1	outros	outros	36207+36283	diabetico	0+0.1+0.5	1+2	0+0.1+0.5	diabetico+AMD	0+0.1+0.5	4
282	1	7	40037415	36.5	4	1	2	3	4	0.5	#N/A	Santo Tirso	0	36252	4	1+3+4	0.5	36252	4	0.5	36252	1+2	0,2+0,3+0,4+0,5	outros	0.5	36250	AMD	0+0.1+0.5	1+2	0+0.1+0.5	diabetico+AMD	0+0.1+0.5	4
311	1	6	95013601	1	1	1	1	3	1	0.1	#N/A	Braga	0	36207	1+3	1+3+4	0+0,1	36207	1+2+3	0+0,1	36207	1+2	0+0,1	outros	outros	36207+36283	diabetico	0+0.1+0.5	1+2	0+0.1+0.5	diabetico+AMD	0+0.1+0.5	0
73	1	1	27006498	1	1	1	1	3	3	0	#N/A	Braga	0	37951	1+3	1+3+4	#N/A	outros	1+2+3	#N/A	outros	1+2	#N/A	outros	#N/A	outras	outros	#N/A	1+2	#N/A	outros	#N/A	0
190	1	3	227932	1	1	1	3	3	3	0.5	#N/A	Braga	0	3716	1+3	1+3+4	0.5	3716	1+2+3	0.5	36205+36250+36257+3716	3	0,2+0,3+0,4+0,5	36205+36250+36257+3716	0.5	371	outros	0+0.1+0.5	3	0+0.1+0.5	outros	0+0.1+0.5	6
102	1	6	11001760	48.6	4	1	2	3	1	0.2	#N/A	Vila do Conde	0	36207	4	1+3+4	0.2	36207	4	0,2+0,3+0,4	36207	1+2	0,2+0,3+0,4+0,5	outros	outros	36207+36283	diabetico	0.2	1+2	0.2+0.3+0.4	diabetico+AMD	0.2+0.3+0.4	4
136	1	1	22014671	1	1	1	4	3	3	0.4	#N/A	Braga	0	36210	1+3	1+3+4	0.4	outros	1+2+3	0,2+0,3+0,4	outros	4	0,2+0,3+0,4+0,5	outros	outros	outras	outros	0.4	4	0.2+0.3+0.4	outros	0.2+0.3+0.4	9
152	1	7	40183673	1	1	1	2	3	4	0.5	#N/A	Braga	0	36131	1+3	1+3+4	0.5	outros	1+2+3	0.5	outros	1+2	0,2+0,3+0,4+0,5	outros	0.5	outras	outros	0+0.1+0.5	1+2	0+0.1+0.5	outros	0+0.1+0.5	4
158	1	6	121143	1	1	1	5	3	1	0	#N/A	Braga	0	#N/A	1+3	1+3+4	#N/A	#N/A	1+2+3	#N/A	#N/A	5	#N/A	#N/A	#N/A	#N/A	#N/A	#N/A	5	#N/A		#N/A	12
329	1	7	40164097	19.6	2	1	5	3	4	0.5	#N/A	Vila Nova de FamalicÃ£o	0	3692	2	1+3+4	0.5	outros	1+2+3	0.5	outros	5	0,2+0,3+0,4+0,5	outros	0.5	outras	outros	0+0.1+0.5	5	0+0.1+0.5	outros	0+0.1+0.5	12
352	1	7	40150758	1	1	1	5	3	4	0.2	#N/A	Braga	0	3692	1+3	1+3+4	0.2	outros	1+2+3	0,2+0,3+0,4	outros	5	0,2+0,3+0,4+0,5	outros	outros	outras	outros	0.2	5	0.2+0.3+0.4	outros	0.2+0.3+0.4	12
420(421)	1	7	99001802	25.2	2	1	1	1	1	0.1	#N/A	GuimarÃ£es	0	365	2	1+3+4	0+0,1	outros	1+2+3	0+0,1	outros	1+2	0+0,1	outros	outros	365	Glaucoma	0+0.1+0.5	1+2	0+0.1+0.5	Glaucoma	0+0.1+0.5	0
371 (233)	1	5	23003994	32.8	3	1	3	3	1	0.4	#N/A	Terras de Bouro	0	36207	1+3	1+3+4	0.4	36207	1+2+3	0,2+0,3+0,4	36207	3	0,2+0,3+0,4+0,5	outros	outros	36207+36283	diabetico	0.4	3	0.2+0.3+0.4	diabetico+AMD	0.2+0.3+0.4	6
28	1	7	93013683	1	1	1	1	3	1	0.4	#N/A	Braga	0	#N/A	1+3	1+3+4	0.4	#N/A	1+2+3	0,2+0,3+0,4	#N/A	1+2	0,2+0,3+0,4+0,5	#N/A	outros	#N/A	#N/A	0.4	1+2	0.2+0.3+0.4		0.2+0.3+0.4	0
248	1	7	22007859	1	1	1	1	3	4	0.5	#N/A	Braga	0	37104	1+3	1+3+4	0.5	outros	1+2+3	0.5	outros	1+2	0,2+0,3+0,4+0,5	outros	0.5	371	outros	0+0.1+0.5	1+2	0+0.1+0.5	outros	0+0.1+0.5	0
455	1	7	23005406	1	1	1	5	3	1	0.5	#N/A	Braga	1	365	1+3	1+3+4	0.5	outros	1+2+3	0.5	outros	5	0,2+0,3+0,4+0,5	outros	0.5	365	Glaucoma	0+0.1+0.5	5	0+0.1+0.5	Glaucoma	0+0.1+0.5	12
64	1	6	96011144	1	1	1	5	3	3	0.5	#N/A	Braga	0	#N/A	1+3	1+3+4	#N/A	#N/A	1+2+3	#N/A	#N/A	5	#N/A	#N/A	#N/A	#N/A	#N/A	#N/A	5	#N/A		#N/A	12
599	1	7	451503	22.15	2	1	2	3	1	0.2	#N/A	Barcelos	0	36252	2	1+3+4	#N/A	36252	1+2+3	#N/A	36252	1+2	#N/A	outros	#N/A	36250	AMD	#N/A	1+2	#N/A	diabetico+AMD	#N/A	4
321(320)	1	6	201104	1	1	1	5	3	1	0.1	#N/A	Braga	1	#N/A	1+3	1+3+4	#N/A	outros	1+2+3	#N/A	outros	5	#N/A	outros	#N/A	#N/A	#N/A	#N/A	5	#N/A		#N/A	12
504	1	4	40189908	25.2	2	1	3	3	5	0.5	#N/A	GuimarÃ£es	0	#N/A	2	5	0.5	outros	1+2+3	0.5	outros	3	0,2+0,3+0,4+0,5	outros	0.5	#N/A	#N/A	0+0.1+0.5	3	0+0.1+0.5		0+0.1+0.5	6
477	1	6	92070890	1	1	1	5	3	3	0.5	#N/A	Braga	0	36202	1+3	1+3+4	0.5	outros	1+2+3	0.5	outros	5	0,2+0,3+0,4+0,5	outros	0.5	3620	diabetico	0+0.1+0.5	5	0+0.1+0.5	diabetico+AMD	0+0.1+0.5	12
209	1	7	40144638	25.2	2	1	2	3	3	0.1	#N/A	GuimarÃ£es	0	#N/A	2	1+3+4	#N/A	#N/A	1+2+3	#N/A	#N/A	1+2	#N/A	#N/A	#N/A	#N/A	#N/A	#N/A	1+2	#N/A		#N/A	4
21	1	4	40168691	61.5	4	1	3	3	1	0.5	#N/A	Viana do Castelo	0	36021	4	1+3+4	0.5	outros	4	0.5	outros	3	0,2+0,3+0,4+0,5	outros	0.5	36021	outros	0+0.1+0.5	3	0+0.1+0.5	outros	0+0.1+0.5	6
285(284)	1	7	92016404	1	1	1	2	3	1	0.3	#N/A	Braga	0	36283	1+3	1+3+4	0.3	outros	1+2+3	0,2+0,3+0,4	outros	1+2	0,2+0,3+0,4+0,5	outros	outros	36207+36283	diabetico	0.3	1+2	0.2+0.3+0.4	diabetico+AMD	0.2+0.3+0.4	4
581	1	5	93008022	16.6	2	1	4	3	5	0.5	#N/A	Vila Verde	1	36283	2	5	#N/A	outros	1+2+3	#N/A	outros	4	#N/A	outros	#N/A	36207+36283	diabetico	#N/A	4	#N/A	diabetico+AMD	#N/A	9
573	1	7	94007521	16.6	2	1	1	1	1	0.1	#N/A	Vila Verde	1	36510	2	1+3+4	#N/A	outros	1+2+3	#N/A	outros	1+2	#N/A	outros	#N/A	365	Glaucoma	#N/A	1+2	#N/A	Glaucoma	#N/A	0
258	1	6	92018645	22.15	2	1	4	3	4	0.4	#N/A	Barcelos	0	365	2	1+3+4	0.4	outros	1+2+3	0,2+0,3+0,4	outros	4	0,2+0,3+0,4+0,5	outros	outros	365	Glaucoma	0.4	4	0.2+0.3+0.4	Glaucoma	0.2+0.3+0.4	9
624	1	5	96011131	1	1	1	2	2	1	0.4	#N/A	Braga	0	36021	1+3	1+3+4	0.4	outros	1+2+3	0,2+0,3+0,4	outros	1+2	0,2+0,3+0,4+0,5	outros	outros	36021	outros	0.4	1+2	0.2+0.3+0.4	outros	0.2+0.3+0.4	4
461	1	1	29011231	1	1	1	1	3	3	0.5	#N/A	Braga	0	3672	1+3	1+3+4	0.5	outros	1+2+3	0.5	outros	1+2	0,2+0,3+0,4+0,5	outros	0.5	outras	outros	0+0.1+0.5	1+2	0+0.1+0.5	outros	0+0.1+0.5	0
600	1	1	28002304	16.6	2	1	1	3	3	0.2	#N/A	Vila Verde	0	#N/A	2	1+3+4	0.2	#N/A	1+2+3	0,2+0,3+0,4	#N/A	1+2	0,2+0,3+0,4+0,5	#N/A	outros	#N/A	#N/A	0.2	1+2	0.2+0.3+0.4		0.2+0.3+0.4	0
473	1	4	40006126	1	1	1	5	3	5	0.5	#N/A	Braga	0	36021	1+3	5	0.5	outros	1+2+3	0.5	outros	5	0,2+0,3+0,4+0,5	outros	0.5	36021	outros	0+0.1+0.5	5	0+0.1+0.5	outros	0+0.1+0.5	12
663	1	6	118941	16.6	2	1	2	3	1	0.1	#N/A	Vila Verde	0	36283	2	1+3+4	0+0,1	outros	1+2+3	0+0,1	outros	1+2	0+0,1	outros	outros	36207+36283	diabetico	0+0.1+0.5	1+2	0+0.1+0.5	diabetico+AMD	0+0.1+0.5	4
742	1	6	99001143	16.6	2	1	3	3	1	0.5	#N/A	Vila Verde	0	36511	2	1+3+4	0.5	outros	1+2+3	0.5	outros	3	0,2+0,3+0,4+0,5	outros	0.5	365	Glaucoma	0+0.1+0.5	3	0+0.1+0.5	Glaucoma	0+0.1+0.5	6
325	1	7	92092422	1	1	1	2	3	1	0.5	#N/A	Braga	1	36251	1+3	1+3+4	0.5	outros	1+2+3	0.5	outros	1+2	0,2+0,3+0,4+0,5	outros	0.5	36250	AMD	0+0.1+0.5	1+2	0+0.1+0.5	diabetico+AMD	0+0.1+0.5	4
125	1	5	10005185	34.2	3	1	2	3	3	0.5	#N/A	Esposende	1	36202	1+3	1+3+4	0.5	outros	1+2+3	0.5	outros	1+2	0,2+0,3+0,4+0,5	outros	0.5	3620	diabetico	0+0.1+0.5	1+2	0+0.1+0.5	diabetico+AMD	0+0.1+0.5	4
350	1	3	40186722	19.6	2	1	3	2	1	0.4	#N/A	Vila Nova de FamalicÃ£o	0	3716	2	1+3+4	0.4	3716	1+2+3	0,2+0,3+0,4	36205+36250+36257+3716	3	0,2+0,3+0,4+0,5	36205+36250+36257+3716	outros	371	outros	0.4	3	0.2+0.3+0.4	outros	0.2+0.3+0.4	6
655	1	5	40157986	39.07	3	1	4	2	1	0.5	#N/A	Fafe	1	36202	1+3	1+3+4	#N/A	outros	1+2+3	#N/A	outros	4	#N/A	outros	#N/A	3620	diabetico	#N/A	4	#N/A	diabetico+AMD	#N/A	9
658	1	5	92041544	1	1	1	5	2	1	0.5	#N/A	Braga	0	36283	1+3	1+3+4	#N/A	outros	1+2+3	#N/A	outros	5	#N/A	outros	#N/A	36207+36283	diabetico	#N/A	5	#N/A	diabetico+AMD	#N/A	12
714	1	4	96007240	1	1	1	5	2	1	0.4	#N/A	Braga	0	36311	1+3	1+3+4	0.4	outros	1+2+3	0,2+0,3+0,4	outros	5	0,2+0,3+0,4+0,5	outros	outros	outras	outros	0.4	5	0.2+0.3+0.4	outros	0.2+0.3+0.4	12
534	1	4	25003289	34.2	3	1	2	2	1	0.5	#N/A	Esposende	0	36283	1+3	1+3+4	0.5	outros	1+2+3	0.5	outros	1+2	0,2+0,3+0,4+0,5	outros	0.5	36207+36283	diabetico	0+0.1+0.5	1+2	0+0.1+0.5	diabetico+AMD	0+0.1+0.5	4
131	1	4	97003006	1	1	1	4	2	1	0.2	#N/A	Braga	0	36021	1+3	1+3+4	#N/A	outros	1+2+3	#N/A	outros	4	#N/A	outros	#N/A	36021	outros	#N/A	4	#N/A	outros	#N/A	9
689	1	4	23000568	1	1	1	2	2	1	0.5	#N/A	Braga	0	#N/A	1+3	1+3+4	#N/A	#N/A	1+2+3	#N/A	#N/A	1+2	#N/A	#N/A	#N/A	#N/A	#N/A	#N/A	1+2	#N/A		#N/A	4
107	1	7	20005274	1	1	1	2	2	4	0.5	#N/A	Braga	0	3620	1+3	1+3+4	0.5	outros	1+2+3	0.5	outros	1+2	0,2+0,3+0,4+0,5	outros	0.5	3620	diabetico	0+0.1+0.5	1+2	0+0.1+0.5	diabetico+AMD	0+0.1+0.5	4
173	1	7	92011111	1	1	1	1	2	1	0.5	#N/A	Braga	0	37771	1+3	1+3+4	#N/A	outros	1+2+3	#N/A	outros	1+2	#N/A	outros	#N/A	outras	outros	#N/A	1+2	#N/A	outros	#N/A	0
628	1	5	40161367	39.07	3	1	2	2	1	0.1	#N/A	Fafe	0	#N/A	1+3	1+3+4	#N/A	#N/A	1+2+3	#N/A	#N/A	1+2	#N/A	#N/A	#N/A	#N/A	#N/A	#N/A	1+2	#N/A		#N/A	4
179	1	6	10012110	1	1	1	2	2	4	0.5	#N/A	Braga	0	74333	1+3	1+3+4	0.5	outros	1+2+3	0.5	outros	1+2	0,2+0,3+0,4+0,5	outros	0.5	outras	outros	0+0.1+0.5	1+2	0+0.1+0.5	outros	0+0.1+0.5	4
398(399)	1	7	27006908	16.6	2	1	3	2	3	0.1	#N/A	Vila Verde	0	25050	2	1+3+4	0+0,1	outros	1+2+3	0+0,1	outros	3	0+0,1	outros	outros	outras	diabetico	0+0.1+0.5	3	0+0.1+0.5	diabetico+AMD	0+0.1+0.5	6
430(431)	1	6	26000729	73	4	1	2	2	1	0	#N/A	ValenÃ§a	0	36202	4	1+3+4	0+0,1	outros	4	0+0,1	outros	1+2	0+0,1	outros	outros	3620	diabetico	0+0.1+0.5	1+2	0+0.1+0.5	diabetico+AMD	0+0.1+0.5	4
26(25)	1	7	95000375	16.1	3	1	1	2	1	0.4	#N/A	Amares	0	3620	1+3	1+3+4	0.4	outros	1+2+3	0,2+0,3+0,4	outros	1+2	0,2+0,3+0,4+0,5	outros	outros	3620	diabetico	0.4	1+2	0.2+0.3+0.4	diabetico+AMD	0.2+0.3+0.4	0
959	1	1	21008725	1	1	1	3	2	3	0.2	#N/A	Braga	0	37716	1+3	1+3+4	#N/A	outros	1+2+3	#N/A	outros	3	#N/A	outros	#N/A	outras	outros	#N/A	3	#N/A	outros	#N/A	6
960	1	1	21008724	1	1	1	3	2	3	0.4	#N/A	Braga	0	37716	1+3	1+3+4	#N/A	outros	1+2+3	#N/A	outros	3	#N/A	outros	#N/A	outras	outros	#N/A	3	#N/A	outros	#N/A	6
720	1	4	534864	1	1	1	5	2	1	0.5	#N/A	Braga	0	36021	1+3	1+3+4	0.5	outros	1+2+3	0.5	outros	5	0,2+0,3+0,4+0,5	outros	0.5	36021	outros	0+0.1+0.5	5	0+0.1+0.5	outros	0+0.1+0.5	12
923	1	6	92005398	1	1	1	4	2	1	0.5	#N/A	Braga	0	36202	1+3	1+3+4	0.5	outros	1+2+3	0.5	outros	4	0,2+0,3+0,4+0,5	outros	0.5	3620	diabetico	0+0.1+0.5	4	0+0.1+0.5	diabetico+AMD	0+0.1+0.5	9
389	1	7	40150887	1	1	1	5	2	4	0.5	#N/A	Braga	0	36252	1+3	1+3+4	0.5	36252	1+2+3	0.5	36252	5	0,2+0,3+0,4+0,5	outros	0.5	36250	AMD	0+0.1+0.5	5	0+0.1+0.5	diabetico+AMD	0+0.1+0.5	12
880	1	7	92049745	1	1	1	2	2	1	0.4	#N/A	Braga	0	36252	1+3	1+3+4	0.4	36252	1+2+3	0,2+0,3+0,4	36252	1+2	0,2+0,3+0,4+0,5	outros	outros	36250	AMD	0.4	1+2	0.2+0.3+0.4	diabetico+AMD	0.2+0.3+0.4	4
909	1	7	23006212	1	1	1	5	2	3	0.5	#N/A	Braga	0	36251	1+3	1+3+4	#N/A	outros	1+2+3	#N/A	outros	5	#N/A	outros	#N/A	36250	AMD	#N/A	5	#N/A	diabetico+AMD	#N/A	12
574(575)	1	5	94018693	1	1	1	2	2	1	0.2	#N/A	Braga	0	#N/A	1+3	1+3+4	#N/A	#N/A	1+2+3	#N/A	#N/A	1+2	#N/A	#N/A	#N/A	#N/A	#N/A	#N/A	1+2	#N/A		#N/A	4
117(118)	1	5	244258	39.07	3	1	5	2	5	0.5	#N/A	Fafe	0	36216	1+3	5	0.5	outros	1+2+3	0.5	outros	5	0,2+0,3+0,4+0,5	outros	0.5	outras	AMD	0+0.1+0.5	5	0+0.1+0.5	diabetico+AMD	0+0.1+0.5	12
937	1	7	22000686	1	1	1	2	2	4	0.5	#N/A	Braga	0	36202	1+3	1+3+4	0.5	outros	1+2+3	0.5	outros	1+2	0,2+0,3+0,4+0,5	outros	0.5	3620	diabetico	0+0.1+0.5	1+2	0+0.1+0.5	diabetico+AMD	0+0.1+0.5	4
220(221)	1	7	216501	1	1	1	4	3	4	0.5	#N/A	Braga	0	36252	1+3	1+3+4	0.5	36252	1+2+3	0.5	36252	4	0,2+0,3+0,4+0,5	outros	0.5	36250	AMD	0+0.1+0.5	4	0+0.1+0.5	diabetico+AMD	0+0.1+0.5	9
911	1	3	93002808	1	1	1	4	2	4	0.5	#N/A	Braga	0	36257	1+3	1+3+4	0.5	36257	1+2+3	0.5	36205+36250+36257+3716	4	0,2+0,3+0,4+0,5	36205+36250+36257+3716	0.5	outras	AMD	0+0.1+0.5	4	0+0.1+0.5	diabetico+AMD	0+0.1+0.5	9
1009	1	6	27017638	16.6	2	1	2	2	1	0	#N/A	Vila Verde	0	36202	2	1+3+4	0+0,1	outros	1+2+3	0+0,1	outros	1+2	0+0,1	outros	outros	3620	diabetico	0+0.1+0.5	1+2	0+0.1+0.5	diabetico+AMD	0+0.1+0.5	4
66(67)	1	7	92010068	1	1	1	2	2	1	0.4	#N/A	Braga	0	365	1+3	1+3+4	#N/A	outros	1+2+3	#N/A	outros	1+2	#N/A	outros	#N/A	365	Glaucoma	#N/A	1+2	#N/A	Glaucoma	#N/A	4
211(212)	1	7	92069017	33.5	3	1	2	2	1	0.4	#N/A	Vieira do Minho	0	36235	1+3	1+3+4	0.4	outros	1+2+3	0,2+0,3+0,4	outros	1+2	0,2+0,3+0,4+0,5	outros	outros	outras	outros	0.4	1+2	0.2+0.3+0.4	outros	0.2+0.3+0.4	4
1006	1	3	40169705	25.2	2	1	4	2	3	0.2	#N/A	GuimarÃ£es	0	36021	2	1+3+4	0.2	outros	1+2+3	0,2+0,3+0,4	outros	4	0,2+0,3+0,4+0,5	outros	outros	36021	outros	0.2	4	0.2+0.3+0.4	outros	0.2+0.3+0.4	9
82	1	4	536551	1	1	1	5	2	1	0.4	#N/A	Braga	0	3716	1+3	1+3+4	0.4	3716	1+2+3	0,2+0,3+0,4	36205+36250+36257+3716	5	0,2+0,3+0,4+0,5	36205+36250+36257+3716	outros	371	outros	0.4	5	0.2+0.3+0.4	outros	0.2+0.3+0.4	12
1108(1256)	1	4	92004169	1	1	1	2	2	3	0.5	#N/A	Braga	1	36207	1+3	1+3+4	0.5	36207	1+2+3	0.5	36207	1+2	0,2+0,3+0,4+0,5	outros	0.5	36207+36283	diabetico	0+0.1+0.5	1+2	0+0.1+0.5	diabetico+AMD	0+0.1+0.5	4
13	1	4	92068685	1	1	1	3	2	1	0.5	#N/A	Braga	0	36021	1+3	1+3+4	0.5	outros	1+2+3	0.5	outros	3	0,2+0,3+0,4+0,5	outros	0.5	36021	outros	0+0.1+0.5	3	0+0.1+0.5	outros	0+0.1+0.5	6
1026	1	4	40192367	1	1	1	2	1	1	0	#N/A	Braga	0	36202	1+3	1+3+4	0+0,1	outros	1+2+3	0+0,1	outros	1+2	0+0,1	outros	outros	3620	diabetico	0+0.1+0.5	1+2	0+0.1+0.5	diabetico+AMD	0+0.1+0.5	4
797	1	7	92115456	1	1	1	4	2	3	0.3	#N/A	Braga	1	#N/A	1+3	1+3+4	#N/A	#N/A	1+2+3	#N/A	#N/A	4	#N/A	#N/A	#N/A	#N/A	#N/A	#N/A	4	#N/A		#N/A	9
303	1	5	40185089	1	1	1	4	2	3	0.5	#N/A	Braga	0	370	1+3	1+3+4	0.5	outros	1+2+3	0.5	outros	4	0,2+0,3+0,4+0,5	outros	0.5	outras	outros	0+0.1+0.5	4	0+0.1+0.5	outros	0+0.1+0.5	9
291	1	6	40145568	1	1	1	4	3	4	0.4	#N/A	Braga	0	37923	1+3	1+3+4	0.4	outros	1+2+3	0,2+0,3+0,4	outros	4	0,2+0,3+0,4+0,5	outros	outros	outras	outros	0.4	4	0.2+0.3+0.4	outros	0.2+0.3+0.4	9
1129(1286)	1	6	228429	1	1	1	1	2	5	0.5	#N/A	Braga	0	3716	1+3	5	0.5	3716	1+2+3	0.5	36205+36250+36257+3716	1+2	0,2+0,3+0,4+0,5	36205+36250+36257+3716	0.5	371	outros	0+0.1+0.5	1+2	0+0.1+0.5	outros	0+0.1+0.5	0
1298(1476)	1	5	40198904	1	1	1	2	2	3	0.3	#N/A	Braga	0	#N/A	1+3	1+3+4	#N/A	#N/A	1+2+3	#N/A	#N/A	1+2	#N/A	#N/A	#N/A	#N/A	#N/A	#N/A	1+2	#N/A		#N/A	4
1151(1316)	1	3	96008887	1	1	1	1	2	1	0.3	#N/A	Braga	0	#N/A	1+3	1+3+4	0.3	#N/A	1+2+3	0,2+0,3+0,4	#N/A	1+2	0,2+0,3+0,4+0,5	#N/A	outros	#N/A	#N/A	0.3	1+2	0.2+0.3+0.4		0.2+0.3+0.4	0
1211(1389)	1	5	40033249	1	1	1	2	1	3	0.2	#N/A	Braga	0	37923	1+3	1+3+4	0.2	outros	1+2+3	0,2+0,3+0,4	outros	1+2	0,2+0,3+0,4+0,5	outros	outros	outras	outros	0.2	1+2	0.2+0.3+0.4	outros	0.2+0.3+0.4	4
851	1	4	97008938	1	1	1	5	1	2	0.1	#N/A	Braga	0	36252	1+3	2	0+0,1	36252	1+2+3	0+0,1	36252	5	0+0,1	outros	outros	36250	AMD	0+0.1+0.5	5	0+0.1+0.5	diabetico+AMD	0+0.1+0.5	12
1201(1379)	1	6	97005394	1	1	1	3	1	3	0.5	#N/A	Braga	0	3620	1+3	1+3+4	0.5	outros	1+2+3	0.5	outros	3	0,2+0,3+0,4+0,5	outros	0.5	3620	diabetico	0+0.1+0.5	3	0+0.1+0.5	diabetico+AMD	0+0.1+0.5	6
1181(1359)	1	4	20018515	1	1	1	3	1	2	0.5	#N/A	Braga	0	365	1+3	2	0.5	outros	1+2+3	0.5	outros	3	0,2+0,3+0,4+0,5	outros	0.5	365	Glaucoma	0+0.1+0.5	3	0+0.1+0.5	Glaucoma	0+0.1+0.5	6
1071(1379)	1	5	21002145	1	1	1	3	1	2	0.4	#N/A	Braga	0	36207	1+3	2	0.4	36207	1+2+3	0,2+0,3+0,4	36207	3	0,2+0,3+0,4+0,5	outros	outros	36207+36283	diabetico	0.4	3	0.2+0.3+0.4	diabetico+AMD	0.2+0.3+0.4	6
826	1	4	40174157	1	1	1	2	1	2	0.4	#N/A	Braga	0	#N/A	1+3	2	#N/A	#N/A	1+2+3	#N/A	#N/A	1+2	#N/A	#N/A	#N/A	#N/A	#N/A	#N/A	1+2	#N/A		#N/A	4
1559(1381)	1	7	448284	1	1	1	3	1	2	0.4	#N/A	Braga	0	36107	1+3	2	0.4	outros	1+2+3	0,2+0,3+0,4	outros	3	0,2+0,3+0,4+0,5	outros	outros	outras	outros	0.4	3	0.2+0.3+0.4	outros	0.2+0.3+0.4	6
1469(1291)	1	3	40011775	1	1	1	4	1	5	0.1	#N/A	Braga	0	3620	1+3	5	0+0,1	outros	1+2+3	0+0,1	outros	4	0+0,1	outros	outros	3620	diabetico	0+0.1+0.5	4	0+0.1+0.5	diabetico+AMD	0+0.1+0.5	9
188	1	4	40186331	1	1	1	4	1	2	0.5	#N/A	Braga	0	36283	1+3	2	0.5	outros	1+2+3	0.5	outros	4	0,2+0,3+0,4+0,5	outros	0.5	36207+36283	diabetico	0+0.1+0.5	4	0+0.1+0.5	diabetico+AMD	0+0.1+0.5	9
1612	1	5	92039323	1	1	1	3	1	5	0.5	#N/A	Braga	0	36257	1+3	5	0.5	36257	1+2+3	0.5	36205+36250+36257+3716	3	0,2+0,3+0,4+0,5	36205+36250+36257+3716	0.5	outras	AMD	0+0.1+0.5	3	0+0.1+0.5	diabetico+AMD	0+0.1+0.5	6
907	1	5	92126497	1	1	1	4	1	1	0.2	#N/A	Braga	0	36021	1+3	1+3+4	#N/A	outros	1+2+3	#N/A	outros	4	#N/A	outros	#N/A	36021	outros	#N/A	4	#N/A	outros	#N/A	9
1452	1	3	92021064	1	1	1	3	1	5	0.4	#N/A	Braga	0	#N/A	1+3	5	0.4	#N/A	1+2+3	0,2+0,3+0,4	#N/A	3	0,2+0,3+0,4+0,5	#N/A	outros	#N/A	#N/A	0.4	3	0.2+0.3+0.4		0.2+0.3+0.4	6
1526(1348)	1	3	96002132	1	1	1	4	3	5	0.2	#N/A	Braga	0	36021	1+3	5	0.2	outros	1+2+3	0,2+0,3+0,4	outros	4	0,2+0,3+0,4+0,5	outros	outros	36021	outros	0.2	4	0.2+0.3+0.4	outros	0.2+0.3+0.4	9
453	1	5	20017556	1	1	1	3	1	2	0.4	#N/A	Braga	0	365	1+3	2	0.4	outros	1+2+3	0,2+0,3+0,4	outros	3	0,2+0,3+0,4+0,5	outros	outros	365	Glaucoma	0.4	3	0.2+0.3+0.4	Glaucoma	0.2+0.3+0.4	6
#N/A	1	5	92101076	1	1	1	3	1	4	0.5	#N/A	Braga	0	36021	1+3	1+3+4	0.5	outros	1+2+3	0.5	outros	3	0,2+0,3+0,4+0,5	outros	0.5	36021	outros	0+0.1+0.5	3	0+0.1+0.5	outros	0+0.1+0.5	6
#N/A	1	6	10001927	1	1	1	3	3	3	0	#N/A	Braga	0	3771	1+3	1+3+4	0+0,1	outros	1+2+3	0+0,1	outros	3	0+0,1	outros	outros	outras	outros	0+0.1+0.5	3	0+0.1+0.5	outros	0+0.1+0.5	6
#N/A	1	7	28008726	1	1	1	4	3	4	0.4	#N/A	Braga	0	365	1+3	1+3+4	#N/A	outros	1+2+3	#N/A	outros	4	#N/A	outros	#N/A	365	Glaucoma	#N/A	4	#N/A	Glaucoma	#N/A	9
#N/A	1	5	238465	1	1	1	2	3	1	0.5	#N/A	Braga	0	36021	1+3	1+3+4	0.5	outros	1+2+3	0.5	outros	1+2	0,2+0,3+0,4+0,5	outros	0.5	36021	outros	0+0.1+0.5	1+2	0+0.1+0.5	outros	0+0.1+0.5	4
#N/A	1	5	24007305	1	1	1	4	3	3	0.2	#N/A	Braga	0	#N/A	1+3	1+3+4	0.2	#N/A	1+2+3	0,2+0,3+0,4	#N/A	4	0,2+0,3+0,4+0,5	#N/A	outros	#N/A	#N/A	0.2	4	0.2+0.3+0.4		0.2+0.3+0.4	9
#N/A	1	4	21003842	1	1	1	5	3	4	0.2	#N/A	Braga	0	37950	1+3	1+3+4	0.2	outros	1+2+3	0,2+0,3+0,4	outros	5	0,2+0,3+0,4+0,5	outros	outros	outras	outros	0.2	5	0.2+0.3+0.4	outros	0.2+0.3+0.4	12
#N/A	1	4	92092535	1	1	1	2	3	5	0.4	#N/A	Braga	0	#N/A	1+3	5	0.4	#N/A	1+2+3	0,2+0,3+0,4	#N/A	1+2	0,2+0,3+0,4+0,5	#N/A	outros	#N/A	#N/A	0.4	1+2	0.2+0.3+0.4		0.2+0.3+0.4	4
#N/A	1	2	10002670	1	1	1	5	3	3	0.5	#N/A	Braga	0	3716	1+3	1+3+4	0.5	3716	1+2+3	0.5	36205+36250+36257+3716	5	0,2+0,3+0,4+0,5	36205+36250+36257+3716	0.5	371	outros	0+0.1+0.5	5	0+0.1+0.5	outros	0+0.1+0.5	12
#N/A	1	1	40173843	1	1	1	4	3	3	0.5	#N/A	Braga	0	#N/A	1+3	1+3+4	0.5	#N/A	1+2+3	0.5	#N/A	4	0,2+0,3+0,4+0,5	#N/A	0.5	#N/A	#N/A	0+0.1+0.5	4	0+0.1+0.5		0+0.1+0.5	9
#N/A	1	7	10004716	1	1	1	2	3	1	0.4	#N/A	Braga	0	#N/A	1+3	1+3+4	0.4	#N/A	1+2+3	0,2+0,3+0,4	#N/A	1+2	0,2+0,3+0,4+0,5	#N/A	outros	#N/A	#N/A	0.4	1+2	0.2+0.3+0.4		0.2+0.3+0.4	4
#N/A	1	7	114914	1	1	1	4	3	1	0.2	#N/A	Braga	0	36207	1+3	1+3+4	0.2	36207	1+2+3	0,2+0,3+0,4	36207	4	0,2+0,3+0,4+0,5	outros	outros	36207+36283	diabetico	0.2	4	0.2+0.3+0.4	diabetico+AMD	0.2+0.3+0.4	9
#N/A	1	6	92056628	1	1	1	2	3	1	0.5	#N/A	Braga	0	#N/A	1+3	1+3+4	0.5	#N/A	1+2+3	0.5	#N/A	1+2	0,2+0,3+0,4+0,5	#N/A	0.5	#N/A	#N/A	0+0.1+0.5	1+2	0+0.1+0.5		0+0.1+0.5	4
#N/A	1	6	620468	1	1	1	2	3	1	0.2	#N/A	Braga	0	36181	1+3	1+3+4	0.2	outros	1+2+3	0,2+0,3+0,4	outros	1+2	0,2+0,3+0,4+0,5	outros	outros	outras	outros	0.2	1+2	0.2+0.3+0.4	outros	0.2+0.3+0.4	4
#N/A	1	3	20020496	1	1	1	5	3	3	0	#N/A	Braga	0	3771	1+3	1+3+4	0+0,1	outros	1+2+3	0+0,1	outros	5	0+0,1	outros	outros	outras	outros	0+0.1+0.5	5	0+0.1+0.5	outros	0+0.1+0.5	12
#N/A	1	7	95008409	1	1	1	2	3	4	0.4	#N/A	Braga	0	36206	1+3	1+3+4	0.4	outros	1+2+3	0,2+0,3+0,4	outros	1+2	0,2+0,3+0,4+0,5	outros	outros	3620	diabetico	0.4	1+2	0.2+0.3+0.4	diabetico+AMD	0.2+0.3+0.4	4
#N/A	1	5	10017340	1	1	1	3	3	4	0.4	#N/A	Braga	0	36207	1+3	1+3+4	0.4	36207	1+2+3	0,2+0,3+0,4	36207	3	0,2+0,3+0,4+0,5	outros	outros	36207+36283	diabetico	0.4	3	0.2+0.3+0.4	diabetico+AMD	0.2+0.3+0.4	6
#N/A	1	7	92043504	1	1	1	3	1	4	0.5	#N/A	Braga	0	#N/A	1+3	1+3+4	0.5	#N/A	1+2+3	0.5	#N/A	3	0,2+0,3+0,4+0,5	#N/A	0.5	#N/A	#N/A	0+0.1+0.5	3	0+0.1+0.5		0+0.1+0.5	6
#N/A	1	6	10006839	1	1	1	2	3	1	0	#N/A	Braga	0	36202	1+3	1+3+4	0+0,1	outros	1+2+3	0+0,1	outros	1+2	0+0,1	outros	outros	3620	diabetico	0+0.1+0.5	1+2	0+0.1+0.5	diabetico+AMD	0+0.1+0.5	4
#N/A	1	6	97014270	1	1	1	2	3	1	0.4	#N/A	Braga	0	36207	1+3	1+3+4	#N/A	36207	1+2+3	#N/A	36207	1+2	#N/A	outros	#N/A	36207+36283	diabetico	#N/A	1+2	#N/A	diabetico+AMD	#N/A	4
#N/A	1	3	26005120	1	1	1	2	3	3	0.3	#N/A	Braga	0	#N/A	1+3	1+3+4	#N/A	#N/A	1+2+3	#N/A	#N/A	1+2	#N/A	#N/A	#N/A	#N/A	#N/A	#N/A	1+2	#N/A		#N/A	4
#N/A	1	1	96002780	1	1	1	4	3	3	0.4	#N/A	Braga	0	36270	1+3	1+3+4	#N/A	outros	1+2+3	#N/A	outros	4	#N/A	outros	#N/A	outras	outros	#N/A	4	#N/A	outros	#N/A	9
#N/A	1	4	22007537	1	1	1	2	3	3	0.3	#N/A	Braga	0	36283	1+3	1+3+4	#N/A	outros	1+2+3	#N/A	outros	1+2	#N/A	outros	#N/A	36207+36283	diabetico	#N/A	1+2	#N/A	diabetico+AMD	#N/A	4
#N/A	1	7	22014615	1	1	1	2	3	1	0.5	#N/A	Braga	0	36106	1+3	1+3+4	0.5	outros	1+2+3	0.5	outros	1+2	0,2+0,3+0,4+0,5	outros	0.5	outras	outros	0+0.1+0.5	1+2	0+0.1+0.5	outros	0+0.1+0.5	4
#N/A	1	5	40200937	1	1	1	2	3	1	0.4	#N/A	Braga	0	36252	1+3	1+3+4	0.4	36252	1+2+3	0,2+0,3+0,4	36252	1+2	0,2+0,3+0,4+0,5	outros	outros	36250	AMD	0.4	1+2	0.2+0.3+0.4	diabetico+AMD	0.2+0.3+0.4	4
#N/A	1	7	96001707	1	1	1	2	3	4	0.2	#N/A	Braga	0	#N/A	1+3	1+3+4	0.2	#N/A	1+2+3	0,2+0,3+0,4	#N/A	1+2	0,2+0,3+0,4+0,5	#N/A	outros	#N/A	#N/A	0.2	1+2	0.2+0.3+0.4		0.2+0.3+0.4	4
#N/A	1	7	40038547	1	1	1	2	3	1	0.4	#N/A	Braga	1	36021	1+3	1+3+4	0.4	outros	1+2+3	0,2+0,3+0,4	outros	1+2	0,2+0,3+0,4+0,5	outros	outros	36021	outros	0.4	1+2	0.2+0.3+0.4	outros	0.2+0.3+0.4	4
90	2	5	28019244	39.07	2	1	3	3	2	0.2	#N/A	Fafe	0	36206	2	2	0.2	outros	1+2+3	0,2+0,3+0,4	outros	3	0,2+0,3+0,4+0,5	outros	outros	3620	diabetico	0.2	3	0.2+0.3+0.4	diabetico+AMD	0.2+0.3+0.4	6
66	2	7	24001125	39.07	2	1	4	3	1	0.1	#N/A	Fafe	0	36250	2	1+3+4	0+0,1	36250	1+2+3	0+0,1	36205+36250+36257+3716	4	0+0,1	36205+36250+36257+3716	outros	36250	AMD	0+0.1+0.5	4	0+0.1+0.5	diabetico+AMD	0+0.1+0.5	9
40	1	7	20002776	1	1	1	3	2	3	0.2	#N/A	Guimaraes	0	365	1+3	1+3+4	0.2	outros	1+2+3	0,2+0,3+0,4	outros	3	0,2+0,3+0,4+0,5	outros	outros	365	Glaucoma	0.2	3	0.2+0.3+0.4	Glaucoma	0.2+0.3+0.4	6
54	1	7	27011582	1	1	1	1	1	2	0.3	#N/A	Guimaraes	0	3620	1+3	2	0.3	outros	1+2+3	0,2+0,3+0,4	outros	1+2	0,2+0,3+0,4+0,5	outros	outros	3620	diabetico	0.3	1+2	0.2+0.3+0.4	diabetico+AMD	0.2+0.3+0.4	0
73	1	2	29009000	1	1	1	5	3	2	0.2	#N/A	Guimaraes	0	#N/A	1+3	2	0.2	#N/A	1+2+3	0,2+0,3+0,4	#N/A	5	0,2+0,3+0,4+0,5	#N/A	outros	#N/A	#N/A	0.2	5	0.2+0.3+0.4		0.2+0.3+0.4	12
248	1	6	21011543	1	1	1	2	3	2	0.3	#N/A	Guimaraes	0	37104	1+3	2	0.3	outros	1+2+3	0,2+0,3+0,4	outros	1+2	0,2+0,3+0,4+0,5	outros	outros	371	outros	0.3	1+2	0.2+0.3+0.4	outros	0.2+0.3+0.4	4
241	2	7	96000325	1	1	1	2	3	5	0.3	#N/A	Guimaraes	0	3620	1+3	5	0.3	outros	1+2+3	0,2+0,3+0,4	outros	1+2	0,2+0,3+0,4+0,5	outros	outros	3620	diabetico	0.3	1+2	0.2+0.3+0.4	diabetico+AMD	0.2+0.3+0.4	4
227	2	4	25008240	14.7	2	1	2	3	2	0.3	#N/A	Fafe	1	36203	2	2	0.3	outros	1+2+3	0,2+0,3+0,4	outros	1+2	0,2+0,3+0,4+0,5	outros	outros	3620	diabetico	0.3	1+2	0.2+0.3+0.4	diabetico+AMD	0.2+0.3+0.4	4
214	2	7	25012006	1	1	1	1	3	5	0.1	#N/A	Guimaraes	0	36202	1+3	5	0+0,1	outros	1+2+3	0+0,1	outros	1+2	0+0,1	outros	outros	3620	diabetico	0+0.1+0.5	1+2	0+0.1+0.5	diabetico+AMD	0+0.1+0.5	0
303	2	7	94004345	1	1	1	1	3	2	0.3	#N/A	Guimaraes	1	365	1+3	2	0.3	outros	1+2+3	0,2+0,3+0,4	outros	1+2	0,2+0,3+0,4+0,5	outros	outros	365	Glaucoma	0.3	1+2	0.2+0.3+0.4	Glaucoma	0.2+0.3+0.4	0
194	2	6	96013836	1	1	1	2	3	2	0.2	#N/A	Guimaraes	0	3620	1+3	2	0.2	outros	1+2+3	0,2+0,3+0,4	outros	1+2	0,2+0,3+0,4+0,5	outros	outros	3620	diabetico	0.2	1+2	0.2+0.3+0.4	diabetico+AMD	0.2+0.3+0.4	4
120	2	6	1001432	1	1	1	1	3	5	0.2	#N/A	Guimaraes	0	#N/A	1+3	5	0.2	#N/A	1+2+3	0,2+0,3+0,4	#N/A	1+2	0,2+0,3+0,4+0,5	#N/A	outros	#N/A	#N/A	0.2	1+2	0.2+0.3+0.4		0.2+0.3+0.4	0
8	2	4	98004110	10	2	1	4	3	2	0.3	#N/A	Vizela	0	37950	2	2	0.3	outros	1+2+3	0,2+0,3+0,4	outros	4	0,2+0,3+0,4+0,5	outros	outros	outras	outros	0.3	4	0.2+0.3+0.4	outros	0.2+0.3+0.4	9
56	1	6	1015594	1	1	1	2	3	2	0	#N/A	Guimaraes	0	3620	1+3	2	0+0,1	outros	1+2+3	0+0,1	outros	1+2	0+0,1	outros	outros	3620	diabetico	0+0.1+0.5	1+2	0+0.1+0.5	diabetico+AMD	0+0.1+0.5	4
149	2	7	24006071	1	1	1	1	3	5	0.3	#N/A	Guimaraes	0	#N/A	1+3	5	0.3	#N/A	1+2+3	0,2+0,3+0,4	#N/A	1+2	0,2+0,3+0,4+0,5	#N/A	outros	#N/A	#N/A	0.3	1+2	0.2+0.3+0.4		0.2+0.3+0.4	0
127	1	5	96013587	1	1	1	2	3	2	0.1	#N/A	Guimaraes	0	36211	1+3	2	0+0,1	outros	1+2+3	0+0,1	outros	1+2	0+0,1	outros	outros	outras	outros	0+0.1+0.5	1+2	0+0.1+0.5	outros	0+0.1+0.5	4
277	2	6	1006727	1	1	1	2	3	2	0.3	#N/A	Guimaraes	0	36207	1+3	2	0.3	36207	1+2+3	0,2+0,3+0,4	36207	1+2	0,2+0,3+0,4+0,5	outros	outros	36207+36283	diabetico	0.3	1+2	0.2+0.3+0.4	diabetico+AMD	0.2+0.3+0.4	4
280	1	5	1006822	1	1	1	5	3	1	0	#N/A	Guimaraes	0	#N/A	1+3	1+3+4	0+0,1	#N/A	1+2+3	0+0,1	#N/A	5	0+0,1	#N/A	outros	#N/A	#N/A	0+0.1+0.5	5	0+0.1+0.5		0+0.1+0.5	12
19	2	7	94000890	1	1	1	2	3	2	0.1	#N/A	Guimaraes	0	36307	1+3	2	0+0,1	outros	1+2+3	0+0,1	outros	1+2	0+0,1	outros	outros	outras	outros	0+0.1+0.5	1+2	0+0.1+0.5	outros	0+0.1+0.5	4
101 - id299	2	6	29005378	240.5	4	1	2	2	5	0.1	#N/A	Abrantes	0	2505	4	5	0+0,1	outros	4	0+0,1	outros	1+2	0+0,1	outros	outros	outras	diabetico	0+0.1+0.5	1+2	0+0.1+0.5	diabetico+AMD	0+0.1+0.5	4
321	2	5	95026478	1	1	1	2	3	2	0.3	#N/A	Guimaraes	0	36211	1+3	2	0.3	outros	1+2+3	0,2+0,3+0,4	outros	1+2	0,2+0,3+0,4+0,5	outros	outros	outras	outros	0.3	1+2	0.2+0.3+0.4	outros	0.2+0.3+0.4	4
99	1	6	95025071	1	1	1	5	3	2	0.2	#N/A	Guimaraes	0	#N/A	1+3	2	0.2	#N/A	1+2+3	0,2+0,3+0,4	#N/A	5	0,2+0,3+0,4+0,5	#N/A	outros	#N/A	#N/A	0.2	5	0.2+0.3+0.4		0.2+0.3+0.4	12
15	2	7	95034713	18	2	1	1	2	5	0.2	#N/A	Felgueiras	0	365	2	5	0.2	outros	1+2+3	0,2+0,3+0,4	outros	1+2	0,2+0,3+0,4+0,5	outros	outros	365	Glaucoma	0.2	1+2	0.2+0.3+0.4	Glaucoma	0.2+0.3+0.4	0
44 - id1	1	6	11011113	10	2	1	2	3	2	0.1	#N/A	Vizela	0	25050	2	2	0+0,1	outros	1+2+3	0+0,1	outros	1+2	0+0,1	outros	outros	outras	diabetico	0+0.1+0.5	1+2	0+0.1+0.5	diabetico+AMD	0+0.1+0.5	4
228	1	4	94004179	1	1	1	3	3	3	0	#N/A	Guimaraes	0	#N/A	1+3	1+3+4	0+0,1	#N/A	1+2+3	0+0,1	#N/A	3	0+0,1	#N/A	outros	#N/A	#N/A	0+0.1+0.5	3	0+0.1+0.5		0+0.1+0.5	6
223	1	4	22002506	1	1	1	2	3	5	0.3	#N/A	Guimaraes	0	36207	1+3	5	0.3	36207	1+2+3	0,2+0,3+0,4	36207	1+2	0,2+0,3+0,4+0,5	outros	outros	36207+36283	diabetico	0.3	1+2	0.2+0.3+0.4	diabetico+AMD	0.2+0.3+0.4	4
330	2	4	96025003	14.7	2	1	3	3	2	0.3	#N/A	Fafe	0	3671	2	2	0.3	outros	1+2+3	0,2+0,3+0,4	outros	3	0,2+0,3+0,4+0,5	outros	outros	outras	outros	0.3	3	0.2+0.3+0.4	outros	0.2+0.3+0.4	6
384	1	6	23003431	14.7	2	1	2	3	2	0.3	#N/A	Fafe	0	3620	2	2	0.3	outros	1+2+3	0,2+0,3+0,4	outros	1+2	0,2+0,3+0,4+0,5	outros	outros	3620	diabetico	0.3	1+2	0.2+0.3+0.4	diabetico+AMD	0.2+0.3+0.4	4
394	1	7	25009068	10	2	1	2	3	2	0	#N/A	Vizela	0	3620	2	2	0+0,1	outros	1+2+3	0+0,1	outros	1+2	0+0,1	outros	outros	3620	diabetico	0+0.1+0.5	1+2	0+0.1+0.5	diabetico+AMD	0+0.1+0.5	4
368	1	7	99018838	14.7	2	1	2	3	5	0.1	#N/A	Fafe	0	#N/A	2	5	0+0,1	#N/A	1+2+3	0+0,1	#N/A	1+2	0+0,1	#N/A	outros	#N/A	#N/A	0+0.1+0.5	1+2	0+0.1+0.5		0+0.1+0.5	4
367	1	7	96007879	10	2	1	2	3	2	0.2	#N/A	Vizela	0	3620	2	2	0.2	outros	1+2+3	0,2+0,3+0,4	outros	1+2	0,2+0,3+0,4+0,5	outros	outros	3620	diabetico	0.2	1+2	0.2+0.3+0.4	diabetico+AMD	0.2+0.3+0.4	4
329	1	5	26005241	1	1	1	2	3	2	0.3	#N/A	Guimaraes	1	#N/A	1+3	2	0.3	#N/A	1+2+3	0,2+0,3+0,4	#N/A	1+2	0,2+0,3+0,4+0,5	#N/A	outros	#N/A	#N/A	0.3	1+2	0.2+0.3+0.4		0.2+0.3+0.4	4
128	2	5	99020462	1	1	1	2	3	2	0.5	#N/A	Guimaraes	0	36106	1+3	2	0.5	outros	1+2+3	0.5	outros	1+2	0,2+0,3+0,4+0,5	outros	0.5	outras	outros	0+0.1+0.5	1+2	0+0.1+0.5	outros	0+0.1+0.5	4
405	2	6	24010021	1	1	1	2	3	2	0.3	#N/A	Guimaraes	0	3620	1+3	2	0.3	outros	1+2+3	0,2+0,3+0,4	outros	1+2	0,2+0,3+0,4+0,5	outros	outros	3620	diabetico	0.3	1+2	0.2+0.3+0.4	diabetico+AMD	0.2+0.3+0.4	4
418	1	7	23005962	1	1	1	2	3	2	0.2	#N/A	Guimaraes	0	#N/A	1+3	2	0.2	#N/A	1+2+3	0,2+0,3+0,4	#N/A	1+2	0,2+0,3+0,4+0,5	#N/A	outros	#N/A	#N/A	0.2	1+2	0.2+0.3+0.4		0.2+0.3+0.4	4
36	2	5	13006217	1	1	1	2	1	2	0.4	#N/A	Guimaraes	0	3716	1+3	2	0.4	3716	1+2+3	0,2+0,3+0,4	36205+36250+36257+3716	1+2	0,2+0,3+0,4+0,5	36205+36250+36257+3716	outros	371	outros	0.4	1+2	0.2+0.3+0.4	outros	0.2+0.3+0.4	4
372	2	7	13001845	14.7	2	1	2	3	1	0.1	#N/A	Fafe	0	36250	2	1+3+4	0+0,1	36250	1+2+3	0+0,1	36205+36250+36257+3716	1+2	0+0,1	36205+36250+36257+3716	outros	36250	AMD	0+0.1+0.5	1+2	0+0.1+0.5	diabetico+AMD	0+0.1+0.5	4
320	2	6	1005282	14.7	2	1	2	2	5	0.4	#N/A	Fafe	0	36207	2	5	0.4	36207	1+2+3	0,2+0,3+0,4	36207	1+2	0,2+0,3+0,4+0,5	outros	outros	36207+36283	diabetico	0.4	1+2	0.2+0.3+0.4	diabetico+AMD	0.2+0.3+0.4	4
92	1	5	13005264	43.4	3	1	3	3	2	0.5	#N/A	Cabeceiras de Basto	0	36206	1+3	2	0.5	outros	1+2+3	0.5	outros	3	0,2+0,3+0,4+0,5	outros	0.5	3620	diabetico	0+0.1+0.5	3	0+0.1+0.5	diabetico+AMD	0+0.1+0.5	6
122	1	6	95030168	1	1	1	2	3	2	0.4	#N/A	Guimaraes	1	#N/A	1+3	2	0.4	#N/A	1+2+3	0,2+0,3+0,4	#N/A	1+2	0,2+0,3+0,4+0,5	#N/A	outros	#N/A	#N/A	0.4	1+2	0.2+0.3+0.4		0.2+0.3+0.4	4
331	2	5	28011181	14.7	2	1	2	3	2	0.5	#N/A	Fafe	0	#N/A	2	2	0.5	#N/A	1+2+3	0.5	#N/A	1+2	0,2+0,3+0,4+0,5	#N/A	0.5	#N/A	#N/A	0+0.1+0.5	1+2	0+0.1+0.5		0+0.1+0.5	4
78	2	7	98015056	1	1	1	5	3	3	0.4	#N/A	Guimaraes	0	36207	1+3	1+3+4	0.4	36207	1+2+3	0,2+0,3+0,4	36207	5	0,2+0,3+0,4+0,5	outros	outros	36207+36283	diabetico	0.4	5	0.2+0.3+0.4	diabetico+AMD	0.2+0.3+0.4	12
133	1	6	95012910	1	1	1	2	3	2	0.5	#N/A	Guimaraes	0	#N/A	1+3	2	0.5	#N/A	1+2+3	0.5	#N/A	1+2	0,2+0,3+0,4+0,5	#N/A	0.5	#N/A	#N/A	0+0.1+0.5	1+2	0+0.1+0.5		0+0.1+0.5	4
230	1	6	28016540	14.7	2	1	2	3	2	0.5	#N/A	Fafe	0	365	2	2	0.5	outros	1+2+3	0.5	outros	1+2	0,2+0,3+0,4+0,5	outros	0.5	365	Glaucoma	0+0.1+0.5	1+2	0+0.1+0.5	Glaucoma	0+0.1+0.5	4
209	2	4	97008327	14.7	2	1	2	3	3	0.5	#N/A	Fafe	0	#N/A	2	1+3+4	0.5	#N/A	1+2+3	0.5	#N/A	1+2	0,2+0,3+0,4+0,5	#N/A	0.5	#N/A	#N/A	0+0.1+0.5	1+2	0+0.1+0.5		0+0.1+0.5	4
31	1	6	28016877	226	2	1	1	3	2	0.4	#N/A	Celorico da Beira	0	25050	2	2	0.4	outros	1+2+3	0,2+0,3+0,4	outros	1+2	0,2+0,3+0,4+0,5	outros	outros	outras	diabetico	0.4	1+2	0.2+0.3+0.4	diabetico+AMD	0.2+0.3+0.4	0
341	1	6	95022730	1	1	1	2	3	2	0.5	#N/A	Guimaraes	1	36203	1+3	2	0.5	outros	1+2+3	0.5	outros	1+2	0,2+0,3+0,4+0,5	outros	0.5	3620	diabetico	0+0.1+0.5	1+2	0+0.1+0.5	diabetico+AMD	0+0.1+0.5	4
93	2	6	1007242	14.7	2	1	2	3	2	0.5	#N/A	Fafe	0	#N/A	2	2	0.5	#N/A	1+2+3	0.5	#N/A	1+2	0,2+0,3+0,4+0,5	#N/A	0.5	#N/A	#N/A	0+0.1+0.5	1+2	0+0.1+0.5		0+0.1+0.5	4
102	2	7	95023063	1	1	1	2	1	2	0.5	#N/A	Guimaraes	0	36252	1+3	2	0.5	36252	1+2+3	0.5	36252	1+2	0,2+0,3+0,4+0,5	outros	0.5	36250	AMD	0+0.1+0.5	1+2	0+0.1+0.5	diabetico+AMD	0+0.1+0.5	4
260	1	7	99017200	1	1	1	2	3	2	0.4	#N/A	Guimaraes	0	3620	1+3	2	0.4	outros	1+2+3	0,2+0,3+0,4	outros	1+2	0,2+0,3+0,4+0,5	outros	outros	3620	diabetico	0.4	1+2	0.2+0.3+0.4	diabetico+AMD	0.2+0.3+0.4	4
167	2	5	95016686	43.4	3	1	5	3	2	0.5	#N/A	Cabeceiras de Basto	0	#N/A	1+3	2	0.5	#N/A	1+2+3	0.5	#N/A	5	0,2+0,3+0,4+0,5	#N/A	0.5	#N/A	#N/A	0+0.1+0.5	5	0+0.1+0.5		0+0.1+0.5	12
251	1	5	11001711	1	1	1	2	3	2	0.5	#N/A	Guimaraes	0	3620	1+3	2	0.5	outros	1+2+3	0.5	outros	1+2	0,2+0,3+0,4+0,5	outros	0.5	3620	diabetico	0+0.1+0.5	1+2	0+0.1+0.5	diabetico+AMD	0+0.1+0.5	4
26	1	6	95025691	1	1	1	2	3	2	0.4	#N/A	Guimaraes	0	25050	1+3	2	0.4	outros	1+2+3	0,2+0,3+0,4	outros	1+2	0,2+0,3+0,4+0,5	outros	outros	outras	diabetico	0.4	1+2	0.2+0.3+0.4	diabetico+AMD	0.2+0.3+0.4	4
161	2	7	23011606	10	2	1	1	3	5	0.5	#N/A	Vizela	0	3620	2	5	0.5	outros	1+2+3	0.5	outros	1+2	0,2+0,3+0,4+0,5	outros	0.5	3620	diabetico	0+0.1+0.5	1+2	0+0.1+0.5	diabetico+AMD	0+0.1+0.5	0
438(417)	1	6	27002261	226	2	1	5	3	2	0.3	#N/A	Celorico da Beira	1	#N/A	2	2	0.3	#N/A	1+2+3	0,2+0,3+0,4	#N/A	5	0,2+0,3+0,4+0,5	#N/A	outros	#N/A	#N/A	0.3	5	0.2+0.3+0.4		0.2+0.3+0.4	12
324(313)	2	4	95036009	1	1	1	4	3	2	0.5	#N/A	Guimaraes	0	#N/A	1+3	2	0.5	#N/A	1+2+3	0.5	#N/A	4	0,2+0,3+0,4+0,5	#N/A	0.5	#N/A	#N/A	0+0.1+0.5	4	0+0.1+0.5		0+0.1+0.5	9
132	1	6	22016708	1	1	1	2	1	3	0.5	#N/A	Guimaraes	0	3620	1+3	1+3+4	0.5	outros	1+2+3	0.5	outros	1+2	0,2+0,3+0,4+0,5	outros	0.5	3620	diabetico	0+0.1+0.5	1+2	0+0.1+0.5	diabetico+AMD	0+0.1+0.5	4
323(312)	2	6	13006453	18	2	1	2	3	2	0.4	#N/A	Felgueiras	0	#N/A	2	2	0.4	#N/A	1+2+3	0,2+0,3+0,4	#N/A	1+2	0,2+0,3+0,4+0,5	#N/A	outros	#N/A	#N/A	0.4	1+2	0.2+0.3+0.4		0.2+0.3+0.4	4
548	2	6	24013107	1	1	1	1	3	2	0.5	#N/A	Guimaraes	0	3620	1+3	2	0.5	outros	1+2+3	0.5	outros	1+2	0,2+0,3+0,4+0,5	outros	0.5	3620	diabetico	0+0.1+0.5	1+2	0+0.1+0.5	diabetico+AMD	0+0.1+0.5	0
170	1	7	26002988	1	1	1	2	3	2	0.4	#N/A	Guimaraes	0	3620	1+3	2	0.4	outros	1+2+3	0,2+0,3+0,4	outros	1+2	0,2+0,3+0,4+0,5	outros	outros	3620	diabetico	0.4	1+2	0.2+0.3+0.4	diabetico+AMD	0.2+0.3+0.4	4
206	1	6	29000056	1	1	1	2	2	2	0.5	#N/A	Guimaraes	0	#N/A	1+3	2	0.5	#N/A	1+2+3	0.5	#N/A	1+2	0,2+0,3+0,4+0,5	#N/A	0.5	#N/A	#N/A	0+0.1+0.5	1+2	0+0.1+0.5		0+0.1+0.5	4
538	2	6	96004423	14.7	2	1	2	2	2	0.5	#N/A	Fafe	0	3620	2	2	0.5	outros	1+2+3	0.5	outros	1+2	0,2+0,3+0,4+0,5	outros	0.5	3620	diabetico	0+0.1+0.5	1+2	0+0.1+0.5	diabetico+AMD	0+0.1+0.5	4
549	2	7	95011647	1	1	1	1	3	2	0.5	#N/A	Guimaraes	0	3620	1+3	2	0.5	outros	1+2+3	0.5	outros	1+2	0,2+0,3+0,4+0,5	outros	0.5	3620	diabetico	0+0.1+0.5	1+2	0+0.1+0.5	diabetico+AMD	0+0.1+0.5	0
478	2	6	12002267	1	1	1	2	2	2	0.2	#N/A	Guimaraes	0	3620	1+3	2	0.2	outros	1+2+3	0,2+0,3+0,4	outros	1+2	0,2+0,3+0,4+0,5	outros	outros	3620	diabetico	0.2	1+2	0.2+0.3+0.4	diabetico+AMD	0.2+0.3+0.4	4
529	2	7	22013839	1	1	1	2	2	5	0.3	#N/A	Guimaraes	0	365	1+3	5	0.3	outros	1+2+3	0,2+0,3+0,4	outros	1+2	0,2+0,3+0,4+0,5	outros	outros	365	Glaucoma	0.3	1+2	0.2+0.3+0.4	Glaucoma	0.2+0.3+0.4	4
467(444)	1	7	28003724	1	1	1	2	2	2	0.5	#N/A	Guimaraes	0	36205	1+3	2	0.5	36205	1+2+3	0.5	36205+36250+36257+3716	1+2	0,2+0,3+0,4+0,5	36205+36250+36257+3716	0.5	3620	diabetico	0+0.1+0.5	1+2	0+0.1+0.5	diabetico+AMD	0+0.1+0.5	4
487	2	6	22010603	1	1	1	2	1	2	0.5	#N/A	Guimaraes	0	36202	1+3	2	0.5	outros	1+2+3	0.5	outros	1+2	0,2+0,3+0,4+0,5	outros	0.5	3620	diabetico	0+0.1+0.5	1+2	0+0.1+0.5	diabetico+AMD	0+0.1+0.5	4
475	2	6	20001249	1	1	1	2	3	5	0.5	#N/A	Guimaraes	0	36207	1+3	5	0.5	36207	1+2+3	0.5	36207	1+2	0,2+0,3+0,4+0,5	outros	0.5	36207+36283	diabetico	0+0.1+0.5	1+2	0+0.1+0.5	diabetico+AMD	0+0.1+0.5	4
505	2	4	1016854	1	1	1	3	2	2	0.2	#N/A	Guimaraes	0	#N/A	1+3	2	0.2	#N/A	1+2+3	0,2+0,3+0,4	#N/A	3	0,2+0,3+0,4+0,5	#N/A	outros	#N/A	#N/A	0.2	3	0.2+0.3+0.4		0.2+0.3+0.4	6
476(506)	2	7	98018892	10	2	1	1	2	2	0.2	#N/A	Vizela	0	#N/A	2	2	0.2	#N/A	1+2+3	0,2+0,3+0,4	#N/A	1+2	0,2+0,3+0,4+0,5	#N/A	outros	#N/A	#N/A	0.2	1+2	0.2+0.3+0.4		0.2+0.3+0.4	0
364(365/380)	2	7	96020739	1	1	1	1	2	2	0.4	#N/A	Guimaraes	0	36204	1+3	2	0.4	outros	1+2+3	0,2+0,3+0,4	outros	1+2	0,2+0,3+0,4+0,5	outros	outros	3620	diabetico	0.4	1+2	0.2+0.3+0.4	diabetico+AMD	0.2+0.3+0.4	0
428/429(451)	#N/A	7	26007023	14.7	2	1	5	2	3	0.5	#N/A	Fafe	0	#N/A	2	1+3+4	0.5	#N/A	1+2+3	0.5	#N/A	5	0,2+0,3+0,4+0,5	#N/A	0.5	#N/A	#N/A	0+0.1+0.5	5	0+0.1+0.5		0+0.1+0.5	12
140	1	7	29009525	10	2	1	2	2	2	0.5	#N/A	Vizela	0	3620	2	2	0.5	outros	1+2+3	0.5	outros	1+2	0,2+0,3+0,4+0,5	outros	0.5	3620	diabetico	0+0.1+0.5	1+2	0+0.1+0.5	diabetico+AMD	0+0.1+0.5	4
542(577)	1	7	97001787	1	1	1	2	2	2	0.3	#N/A	Guimaraes	0	36250	1+3	2	0.3	36250	1+2+3	0,2+0,3+0,4	36205+36250+36257+3716	1+2	0,2+0,3+0,4+0,5	36205+36250+36257+3716	outros	36250	AMD	0.3	1+2	0.2+0.3+0.4	diabetico+AMD	0.2+0.3+0.4	4
605/607(645)	2	6	22009241	14.7	2	1	1	2	5	0.5	#N/A	Fafe	1	3620	2	5	0.5	outros	1+2+3	0.5	outros	1+2	0,2+0,3+0,4+0,5	outros	0.5	3620	diabetico	0+0.1+0.5	1+2	0+0.1+0.5	diabetico+AMD	0+0.1+0.5	0
597(637)	1	7	97002717	226	2	1	1	2	2	0.4	#N/A	Celorico da Beira	1	#N/A	2	2	0.4	#N/A	1+2+3	0,2+0,3+0,4	#N/A	1+2	0,2+0,3+0,4+0,5	#N/A	outros	#N/A	#N/A	0.4	1+2	0.2+0.3+0.4		0.2+0.3+0.4	0
539(574)	1	5	11003785	14.7	2	1	2	1	2	0.5	#N/A	Fafe	0	3620	2	2	0.5	outros	1+2+3	0.5	outros	1+2	0,2+0,3+0,4+0,5	outros	0.5	3620	diabetico	0+0.1+0.5	1+2	0+0.1+0.5	diabetico+AMD	0+0.1+0.5	4
599/601(639)	1	6	22014801	10	2	1	2	2	2	0.4	#N/A	Vizela	1	#N/A	2	2	0.4	#N/A	1+2+3	0,2+0,3+0,4	#N/A	1+2	0,2+0,3+0,4+0,5	#N/A	outros	#N/A	#N/A	0.4	1+2	0.2+0.3+0.4		0.2+0.3+0.4	4
603(643)	1	7	98003940	1	1	1	2	2	2	0.3	#N/A	Guimaraes	1	#N/A	1+3	2	0.3	#N/A	1+2+3	0,2+0,3+0,4	#N/A	1+2	0,2+0,3+0,4+0,5	#N/A	outros	#N/A	#N/A	0.3	1+2	0.2+0.3+0.4		0.2+0.3+0.4	4
579(618)	2	5	24003997	1	1	1	3	2	2	0.4	#N/A	Guimaraes	1	#N/A	1+3	2	0.4	#N/A	1+2+3	0,2+0,3+0,4	#N/A	3	0,2+0,3+0,4+0,5	#N/A	outros	#N/A	#N/A	0.4	3	0.2+0.3+0.4		0.2+0.3+0.4	6
465(493)	2	7	23010716	1	1	1	1	2	5	0	#N/A	Guimaraes	0	#N/A	1+3	5	0+0,1	#N/A	1+2+3	0+0,1	#N/A	1+2	0+0,1	#N/A	outros	#N/A	#N/A	0+0.1+0.5	1+2	0+0.1+0.5		0+0.1+0.5	0
45	1	7	23002557	14.7	2	1	2	2	2	0.5	#N/A	Fafe	0	37931	2	2	0.5	outros	1+2+3	0.5	outros	1+2	0,2+0,3+0,4+0,5	outros	0.5	outras	outros	0+0.1+0.5	1+2	0+0.1+0.5	outros	0+0.1+0.5	4
187	2	5	22003324	1	1	1	2	2	2	0.5	#N/A	Guimaraes	0	365	1+3	2	0.5	outros	1+2+3	0.5	outros	1+2	0,2+0,3+0,4+0,5	outros	0.5	365	Glaucoma	0+0.1+0.5	1+2	0+0.1+0.5	Glaucoma	0+0.1+0.5	4
606(646)	2	6	94002905	10	2	1	1	3	2	0.5	#N/A	Vizela	1	365	2	2	0.5	outros	1+2+3	0.5	outros	1+2	0,2+0,3+0,4+0,5	outros	0.5	365	Glaucoma	0+0.1+0.5	1+2	0+0.1+0.5	Glaucoma	0+0.1+0.5	0
610(650)	2	6	20010429	14.7	2	1	1	2	2	0	#N/A	Fafe	0	#N/A	2	2	0+0,1	#N/A	1+2+3	0+0,1	#N/A	1+2	0+0,1	#N/A	outros	#N/A	#N/A	0+0.1+0.5	1+2	0+0.1+0.5		0+0.1+0.5	0
469(497)	1	6	96003035	14.7	2	1	4	2	2	0.5	#N/A	Fafe	0	3620	2	2	0.5	outros	1+2+3	0.5	outros	4	0,2+0,3+0,4+0,5	outros	0.5	3620	diabetico	0+0.1+0.5	4	0+0.1+0.5	diabetico+AMD	0+0.1+0.5	9
489(518)	2	4	22012447	1	1	1	3	2	2	0.2	#N/A	Guimaraes	0	#N/A	1+3	2	0.2	#N/A	1+2+3	0,2+0,3+0,4	#N/A	3	0,2+0,3+0,4+0,5	#N/A	outros	#N/A	#N/A	0.2	3	0.2+0.3+0.4		0.2+0.3+0.4	6
676(635)	1	7	28025049	14.7	2	1	2	2	2	0.1	#N/A	Fafe	0	3620	2	2	0+0,1	outros	1+2+3	0+0,1	outros	1+2	0+0,1	outros	outros	3620	diabetico	0+0.1+0.5	1+2	0+0.1+0.5	diabetico+AMD	0+0.1+0.5	4
693	2	5	1017336	10	2	1	2	2	2	0.5	#N/A	Vizela	1	#N/A	2	2	0.5	#N/A	1+2+3	0.5	#N/A	1+2	0,2+0,3+0,4+0,5	#N/A	0.5	#N/A	#N/A	0+0.1+0.5	1+2	0+0.1+0.5		0+0.1+0.5	4
731	1	6	97021316	1	1	1	2	2	2	0.1	#N/A	Guimaraes	0	#N/A	1+3	2	0+0,1	#N/A	1+2+3	0+0,1	#N/A	1+2	0+0,1	#N/A	outros	#N/A	#N/A	0+0.1+0.5	1+2	0+0.1+0.5		0+0.1+0.5	4
865 - ID2	2	4	22007609	1	1	1	4	2	2	0.3	#N/A	Guimaraes	0	36202	1+3	2	0.3	outros	1+2+3	0,2+0,3+0,4	outros	4	0,2+0,3+0,4+0,5	outros	outros	3620	diabetico	0.3	4	0.2+0.3+0.4	diabetico+AMD	0.2+0.3+0.4	9
773 - ID4	2	7	97017124	1	1	1	4	1	2	0.5	#N/A	Guimaraes	0	3620	1+3	2	0.5	outros	1+2+3	0.5	outros	4	0,2+0,3+0,4+0,5	outros	0.5	3620	diabetico	0+0.1+0.5	4	0+0.1+0.5	diabetico+AMD	0+0.1+0.5	9
669-ID3	1	7	95017658	18	2	1	4	1	5	0.3	#N/A	Felgueiras	1	#N/A	2	5	0.3	#N/A	1+2+3	0,2+0,3+0,4	#N/A	4	0,2+0,3+0,4+0,5	#N/A	outros	#N/A	#N/A	0.3	4	0.2+0.3+0.4		0.2+0.3+0.4	9
#N/A	1	5	28019234	14.7	2	1	3	1	1	0.4	#N/A	Fafe	0	36207	2	1+3+4	0.4	36207	1+2+3	0,2+0,3+0,4	36207	3	0,2+0,3+0,4+0,5	outros	outros	36207+36283	diabetico	0.4	3	0.2+0.3+0.4	diabetico+AMD	0.2+0.3+0.4	6
#N/A	2	7	23004063	1	1	1	2	1	1	0.5	#N/A	Guimaraes	0	3620	1+3	1+3+4	0.5	outros	1+2+3	0.5	outros	1+2	0,2+0,3+0,4+0,5	outros	0.5	3620	diabetico	0+0.1+0.5	1+2	0+0.1+0.5	diabetico+AMD	0+0.1+0.5	4
#N/A	2	4	97014405	1	1	1	5	1	5	0.5	#N/A	Guimaraes	0	#N/A	1+3	5	0.5	#N/A	1+2+3	0.5	#N/A	5	0,2+0,3+0,4+0,5	#N/A	0.5	#N/A	#N/A	0+0.1+0.5	5	0+0.1+0.5		0+0.1+0.5	12
#N/A	1	7	95017090	14.7	2	1	4	2	4	0.1	#N/A	Fafe	0	#N/A	2	1+3+4	0+0,1	#N/A	1+2+3	0+0,1	#N/A	4	0+0,1	#N/A	outros	#N/A	#N/A	0+0.1+0.5	4	0+0.1+0.5		0+0.1+0.5	9
#N/A	2	7	20011453	1	1	1	2	1	1	0.5	#N/A	Guimaraes	0	3620	1+3	1+3+4	0.5	outros	1+2+3	0.5	outros	1+2	0,2+0,3+0,4+0,5	outros	0.5	3620	diabetico	0+0.1+0.5	1+2	0+0.1+0.5	diabetico+AMD	0+0.1+0.5	4
#N/A	1	6	25012626	1	1	1	3	1	4	0.1	#N/A	Guimaraes	0	37104	1+3	1+3+4	0+0,1	outros	1+2+3	0+0,1	outros	3	0+0,1	outros	outros	371	outros	0+0.1+0.5	3	0+0.1+0.5	outros	0+0.1+0.5	6
#N/A	1	7	96008987	1	1	1	2	1	1	0.4	#N/A	Guimaraes	0	#N/A	1+3	1+3+4	0.4	#N/A	1+2+3	0,2+0,3+0,4	#N/A	1+2	0,2+0,3+0,4+0,5	#N/A	outros	#N/A	#N/A	0.4	1+2	0.2+0.3+0.4		0.2+0.3+0.4	4
#N/A	1	6	96013161	1	1	1	3	1	4	0.4	#N/A	Guimaraes	0	3620	1+3	1+3+4	0.4	outros	1+2+3	0,2+0,3+0,4	outros	3	0,2+0,3+0,4+0,5	outros	outros	3620	diabetico	0.4	3	0.2+0.3+0.4	diabetico+AMD	0.2+0.3+0.4	6
#N/A	1	6	22011380	1	1	1	3	1	1	0.1	#N/A	Guimaraes	0	#N/A	1+3	1+3+4	0+0,1	#N/A	1+2+3	0+0,1	#N/A	3	0+0,1	#N/A	outros	#N/A	#N/A	0+0.1+0.5	3	0+0.1+0.5		0+0.1+0.5	6
#N/A	1	6	98011470	1	1	1	2	1	1	0.1	#N/A	Guimaraes	0	3620	1+3	1+3+4	0+0,1	outros	1+2+3	0+0,1	outros	1+2	0+0,1	outros	outros	3620	diabetico	0+0.1+0.5	1+2	0+0.1+0.5	diabetico+AMD	0+0.1+0.5	4
#N/A	1	7	24014799	226	2	1	5	1	4	0.5	#N/A	Celorico da Beira	0	#N/A	2	1+3+4	0.5	#N/A	1+2+3	0.5	#N/A	5	0,2+0,3+0,4+0,5	#N/A	0.5	#N/A	#N/A	0+0.1+0.5	5	0+0.1+0.5		0+0.1+0.5	12
#N/A	2	7	13006165	1	1	1	5	1	1	0.4	#N/A	Guimaraes	0	36202	1+3	1+3+4	0.4	outros	1+2+3	0,2+0,3+0,4	outros	5	0,2+0,3+0,4+0,5	outros	outros	3620	diabetico	0.4	5	0.2+0.3+0.4	diabetico+AMD	0.2+0.3+0.4	12
#N/A	2	6	95021832	1	1	1	4	1	5	0.4	#N/A	Guimaraes	0	36205	1+3	5	0.4	36205	1+2+3	0,2+0,3+0,4	36205+36250+36257+3716	4	0,2+0,3+0,4+0,5	36205+36250+36257+3716	outros	3620	diabetico	0.4	4	0.2+0.3+0.4	diabetico+AMD	0.2+0.3+0.4	9
#N/A	1	5	28031531	1	1	1	2	1	1	0.5	#N/A	Guimaraes	0	36203	1+3	1+3+4	0.5	outros	1+2+3	0.5	outros	1+2	0,2+0,3+0,4+0,5	outros	0.5	3620	diabetico	0+0.1+0.5	1+2	0+0.1+0.5	diabetico+AMD	0+0.1+0.5	4
#N/A	1	4	23004795	1	1	1	2	1	1	0.2	#N/A	Guimaraes	1	#N/A	1+3	1+3+4	0.2	#N/A	1+2+3	0,2+0,3+0,4	#N/A	1+2	0,2+0,3+0,4+0,5	#N/A	outros	#N/A	#N/A	0.2	1+2	0.2+0.3+0.4		0.2+0.3+0.4	4
#N/A	2	7	20019029	1	1	1	2	1	5	0.2	#N/A	Guimaraes	0	3620	1+3	5	0.2	outros	1+2+3	0,2+0,3+0,4	outros	1+2	0,2+0,3+0,4+0,5	outros	outros	3620	diabetico	0.2	1+2	0.2+0.3+0.4	diabetico+AMD	0.2+0.3+0.4	4
#N/A	2	5	97005018	1	1	1	2	1	1	0.5	#N/A	Guimaraes	0	37741	1+3	1+3+4	0.5	outros	1+2+3	0.5	outros	1+2	0,2+0,3+0,4+0,5	outros	0.5	outras	outros	0+0.1+0.5	1+2	0+0.1+0.5	outros	0+0.1+0.5	4
#N/A	2	4	25000824	1	1	0	2	3	1	0.3	#N/A	Guimaraes	1	36206	1+3	1+3+4	0.3	outros	1+2+3	0,2+0,3+0,4	outros	1+2	0,2+0,3+0,4+0,5	outros	outros	3620	diabetico	0.3	1+2	0.2+0.3+0.4	diabetico+AMD	0.2+0.3+0.4	4
#N/A	2	7	1015791	14.7	2	0	3	1	4	0.5	#N/A	Fafe	0	3620	2	1+3+4	0.5	outros	1+2+3	0.5	outros	3	0,2+0,3+0,4+0,5	outros	0.5	3620	diabetico	0+0.1+0.5	3	0+0.1+0.5	diabetico+AMD	0+0.1+0.5	6
#N/A	2	5	95017658	18	2	0	2	1	4	0.3	#N/A	Felgueiras	1	#N/A	2	1+3+4	0.3	#N/A	1+2+3	0,2+0,3+0,4	#N/A	1+2	0,2+0,3+0,4+0,5	#N/A	outros	#N/A	#N/A	0.3	1+2	0.2+0.3+0.4		0.2+0.3+0.4	4
#N/A	2	7	96024829	1	1	0	2	2	1	0.3	#N/A	Guimaraes	0	#N/A	1+3	1+3+4	0.3	#N/A	1+2+3	0,2+0,3+0,4	#N/A	1+2	0,2+0,3+0,4+0,5	#N/A	outros	#N/A	#N/A	0.3	1+2	0.2+0.3+0.4		0.2+0.3+0.4	4
#N/A	2	5	98005968	10	2	0	2	3	3	0.3	#N/A	Vizela	1	#N/A	2	1+3+4	0.3	#N/A	1+2+3	0,2+0,3+0,4	#N/A	1+2	0,2+0,3+0,4+0,5	#N/A	outros	#N/A	#N/A	0.3	1+2	0.2+0.3+0.4		0.2+0.3+0.4	4
#N/A	2	7	98005159	1	1	0	2	2	1	0.1	#N/A	Guimaraes	0	36207	1+3	1+3+4	0+0,1	36207	1+2+3	0+0,1	36207	1+2	0+0,1	outros	outros	36207+36283	diabetico	0+0.1+0.5	1+2	0+0.1+0.5	diabetico+AMD	0+0.1+0.5	4
#N/A	1	7	14002069	1	1	0	1	1	1	0.3	#N/A	Guimaraes	0	#N/A	1+3	1+3+4	0.3	#N/A	1+2+3	0,2+0,3+0,4	#N/A	1+2	0,2+0,3+0,4+0,5	#N/A	outros	#N/A	#N/A	0.3	1+2	0.2+0.3+0.4		0.2+0.3+0.4	0
#N/A	1	7	1015791	14.7	2	0	3	1	4	0.5	#N/A	Fafe	0	3620	2	1+3+4	0.5	outros	1+2+3	0.5	outros	3	0,2+0,3+0,4+0,5	outros	0.5	3620	diabetico	0+0.1+0.5	3	0+0.1+0.5	diabetico+AMD	0+0.1+0.5	6
#N/A	2	6	11006925	14.7	2	0	4	1	1	0.4	#N/A	Fafe	0	#N/A	2	1+3+4	0.4	#N/A	1+2+3	0,2+0,3+0,4	#N/A	4	0,2+0,3+0,4+0,5	#N/A	outros	#N/A	#N/A	0.4	4	0.2+0.3+0.4		0.2+0.3+0.4	9
#N/A	2	7	14006733	1	1	0	1	1	4	0.4	#N/A	Guimaraes	0	3620	1+3	1+3+4	0.4	outros	1+2+3	0,2+0,3+0,4	outros	1+2	0,2+0,3+0,4+0,5	outros	outros	3620	diabetico	0.4	1+2	0.2+0.3+0.4	diabetico+AMD	0.2+0.3+0.4	0
#N/A	2	7	1012744	43.4	3	0	1	1	4	0.5	#N/A	Cabeceiras de Basto	0	36207	1+3	1+3+4	0.5	36207	1+2+3	0.5	36207	1+2	0,2+0,3+0,4+0,5	outros	0.5	36207+36283	diabetico	0+0.1+0.5	1+2	0+0.1+0.5	diabetico+AMD	0+0.1+0.5	0
#N/A	2	5	12005731	1	1	0	1	2	1	0.4	#N/A	Guimaraes	0	36202	1+3	1+3+4	0.4	outros	1+2+3	0,2+0,3+0,4	outros	1+2	0,2+0,3+0,4+0,5	outros	outros	3620	diabetico	0.4	1+2	0.2+0.3+0.4	diabetico+AMD	0.2+0.3+0.4	0
#N/A	2	6	1004997	1	1	0	2	1	1	0.1	#N/A	Guimaraes	0	3620	1+3	1+3+4	0+0,1	outros	1+2+3	0+0,1	outros	1+2	0+0,1	outros	outros	3620	diabetico	0+0.1+0.5	1+2	0+0.1+0.5	diabetico+AMD	0+0.1+0.5	4
#N/A	2	7	20011453	1	1	0	1	2	4	0.5	#N/A	Guimaraes	0	3620	1+3	1+3+4	0.5	outros	1+2+3	0.5	outros	1+2	0,2+0,3+0,4+0,5	outros	0.5	3620	diabetico	0+0.1+0.5	1+2	0+0.1+0.5	diabetico+AMD	0+0.1+0.5	0
#N/A	2	7	95035064	1	1	0	2	2	1	0.4	#N/A	Guimaraes	1	3620	1+3	1+3+4	0.4	outros	1+2+3	0,2+0,3+0,4	outros	1+2	0,2+0,3+0,4+0,5	outros	outros	3620	diabetico	0.4	1+2	0.2+0.3+0.4	diabetico+AMD	0.2+0.3+0.4	4
#N/A	2	7	12010305	14.7	2	0	2	2	3	0.2	#N/A	Fafe	0	#N/A	2	1+3+4	0.2	#N/A	1+2+3	0,2+0,3+0,4	#N/A	1+2	0,2+0,3+0,4+0,5	#N/A	outros	#N/A	#N/A	0.2	1+2	0.2+0.3+0.4		0.2+0.3+0.4	4
#N/A	2	5	28016972	14.7	2	0	2	3	5	0.5	#N/A	Fafe	0	#N/A	2	5	0.5	#N/A	1+2+3	0.5	#N/A	1+2	0,2+0,3+0,4+0,5	#N/A	0.5	#N/A	#N/A	0+0.1+0.5	1+2	0+0.1+0.5		0+0.1+0.5	4
#N/A	2	7	14004908	1	1	0	1	1	1	0.2	#N/A	Guimaraes	0	365	1+3	1+3+4	0.2	36250	1+2+3	0,2+0,3+0,4	36205+36250+36257+3716	1+2	0,2+0,3+0,4+0,5	36205+36250+36257+3716	outros	365	Glaucoma	0.2	1+2	0.2+0.3+0.4	Glaucoma	0.2+0.3+0.4	0
6	2	7	14013157	52.4	4	0	5	1	4	0.1	#N/A	Estarreja	0	365	4	1+3+4	0+0,1	#N/A	4	0+0,1	#N/A	5	0+0,1	#N/A	outros	#N/A	Glaucoma	0+0.1+0.5	5	0+0,1+0,5	Glaucoma	0+0.1+0.5	12
30	2	7	95006429	61.2	4	0	1	2	1	0.4	#N/A	Amarante	0	3620	4	1+3+4	0.4	3620	4	0,2+0,3+0,4	#N/A	1+2	0,2+0,3+0,4	#N/A	outros	3620	diabetico	0.4	1+2	0,2+0,3+0,4	diabetico+AMD	0.2+0.3+0.4	0
36	2	7	5010119	55	4	0	4	2	4	0.2	#N/A	Braga	0	36216	4	1+3+4	0.2	#N/A	4	0,2+0,3+0,4	outros	4	0,2+0,3+0,4	#N/A	outros	#N/A	outros	0.2	4	0,2+0,3+0,4	outros	0.2+0.3+0.4	9
164	2	7	12012940		1	0	1	3	4	0.3	#N/A	Gomdomar	0	3712	1+3	1+3+4	0.3	#N/A	1+2+3	0,2+0,3+0,4	#N/A	1+2	0,2+0,3+0,4	#N/A	outros	#N/A	diabetico	0.3	1+2	0,2+0,3+0,4	diabetico+AMD	0.2+0.3+0.4	0
129	2	6	9030804	55.3	4	0	4	1	1	0.4	#N/A	Guimaraes	0	37014	4	1+3+4	0.4	#N/A	4	0,2+0,3+0,4	#N/A	4	0,2+0,3+0,4	#N/A	outros	#N/A	outros	0.4	4	0,2+0,3+0,4	outros	0.2+0.3+0.4	9
179	1	6	2015979	2	1	0	2	3	1	0.1	#N/A	Porto	0	36252	1+3	1+3+4	0+0,1	#N/A	1+2+3	0+0,1	#N/A	1+2	0+0,1	#N/A	outros	#N/A	AMD	0+0.1+0.5	1+2	0+0,1+0,5	diabetico+AMD	0+0.1+0.5	4
180	2	7	93021550	9.6	1	0	1	3	2	0.2	#N/A	Maia	0	36252	1+3	1+3+4	0.2	#N/A	1+2+3	0,2+0,3+0,4	#N/A	1+2	0,2+0,3+0,4	#N/A	outros	#N/A	AMD	0.2	1+2	0,2+0,3+0,4	diabetico+AMD	0.2+0.3+0.4	0
200	2	5	99015163	9.6	1	0	2	1	1	0.4	#N/A	Maia	1	#N/A	1+3	1+3+4	0.4	#N/A	1+2+3	0,2+0,3+0,4	#N/A	1+2	0,2+0,3+0,4	#N/A	outros	#N/A	#N/A	0.4	1+2	0,2+0,3+0,4		0.2+0.3+0.4	4
202	1	4	92049275	51.1	4	0	1	3	3	0.3	#N/A	Esposende	1	365	4	1+3+4	0.3	#N/A	4	0,2+0,3+0,4	#N/A	1+2	0,2+0,3+0,4	#N/A	outros	365	Glaucoma	0.3	1+2	0,2+0,3+0,4	Glaucoma	0.2+0.3+0.4	0
212	1	5	13001313	32	3	0	2	2	1	0.4	#N/A	Santo Tirso	0	#N/A	1+3	1+3+4	0.4	#N/A	1+2+3	0,2+0,3+0,4	#N/A	1+2	0,2+0,3+0,4	#N/A	outros	#N/A	diabetico	0.4	1+2	0,2+0,3+0,4	diabetico+AMD	0.2+0.3+0.4	4
228	1	5	14007122	51.1	4	0	2	3	5	0.3	#N/A	Vizela	0	#N/A	4	5	0.3	#N/A	4	0,2+0,3+0,4	#N/A	1+2	0,2+0,3+0,4	#N/A	outros	#N/A	diabetico	0.3	1+2	0,2+0,3+0,4	diabetico+AMD	0.2+0.3+0.4	4
231	2	7	9027345	115.4	4	0	1	1	1	0.2	#N/A	Sabrosa	0	#N/A	4	1+3+4	0.2	#N/A	4	0,2+0,3+0,4	#N/A	1+2	0,2+0,3+0,4	#N/A	outros	#N/A	diabetico	0.2	1+2	0,2+0,3+0,4	diabetico+AMD	0.2+0.3+0.4	0
233	1	7	5033867	9.6	1	0	3	2	1	0.2	#N/A	Maia	0	#N/A	1+3	1+3+4	0.2	#N/A	1+2+3	0,2+0,3+0,4	#N/A	3	0,2+0,3+0,4	#N/A	outros	#N/A	#N/A	0.2	3	0,2+0,3+0,4		0.2+0.3+0.4	6
246	2	7	8034277	17.3	2	0	1	2	4	0.1	#N/A	Valongo	0	#N/A	2	1+3+4	0+0,1	#N/A	1+2+3	0+0,1	#N/A	1+2	0+0,1	#N/A	outros	#N/A	#N/A	0+0.1+0.5	1+2	0+0,1+0,5		0+0.1+0.5	0
247	1	7	6008245	14.7	1	0	1	1	1	0.3	#N/A	Gondomar	0	#N/A	1+3	1+3+4	0.3	#N/A	1+2+3	0,2+0,3+0,4	#N/A	1+2	0,2+0,3+0,4	#N/A	outros	36251	AMD	0.3	1+2	0,2+0,3+0,4	diabetico+AMD	0.2+0.3+0.4	0
274	1	6	10017908	2	1	0	2	3	1	0.2	#N/A	Porto	0	#N/A	1+3	1+3+4	0.2	#N/A	1+2+3	0,2+0,3+0,4	#N/A	1+2	0,2+0,3+0,4	#N/A	outros	#N/A	diabetico	0.2	1+2	0,2+0,3+0,4	diabetico+AMD	0.2+0.3+0.4	4
281	2	6	12027771	31.6	2	0	2	2	1	0.4	#N/A	Trofa	0	#N/A	2	1+3+4	0.4	#N/A	1+2+3	0,2+0,3+0,4	#N/A	1+2	0,2+0,3+0,4	#N/A	outros	#N/A	diabetico	0.4	1+2	0,2+0,3+0,4	diabetico+AMD	0.2+0.3+0.4	4
284	2	7	9038788	39.8	3	0	1	1	4	0.3	#N/A	Penafiel	0	#N/A	1+3	1+3+4	0.3	#N/A	1+2+3	0,2+0,3+0,4	#N/A	1+2	0,2+0,3+0,4	#N/A	outros	#N/A	diabetico	0.3	1+2	0,2+0,3+0,4	diabetico+AMD	0.2+0.3+0.4	0
287	2	6	1005636	34.9	3	0	2	3	1	0.3	#N/A	Paredes	0	#N/A	1+3	1+3+4	0.3	#N/A	1+2+3	0,2+0,3+0,4	#N/A	1+2	0,2+0,3+0,4	#N/A	outros	#N/A	diabetico	0.3	1+2	0,2+0,3+0,4	diabetico+AMD	0.2+0.3+0.4	4
298	1	7	10011176	14.7	1	0	2	3	1	0.2	#N/A	Gondomar	0	#N/A	1+3	1+3+4	0.2	#N/A	1+2+3	0,2+0,3+0,4	#N/A	1+2	0,2+0,3+0,4	#N/A	outros	#N/A	outros	0.2	1+2	0,2+0,3+0,4	outros	0.2+0.3+0.4	4
300	1	7	1033558	32	3	0	2	3	1	0.2	#N/A	Santo Tirso	0	#N/A	1+3	1+3+4	0.2	#N/A	1+2+3	0,2+0,3+0,4	#N/A	1+2	0,2+0,3+0,4	#N/A	outros	#N/A	outros	0.2	1+2	0,2+0,3+0,4	outros	0.2+0.3+0.4	4
305	2	7	14017934	9.6	1	0	5	2	4	0.2	#N/A	Maia	0	#N/A	1+3	1+3+4	0.2	#N/A	1+2+3	0,2+0,3+0,4	#N/A	5	0,2+0,3+0,4	#N/A	outros	#N/A	diabetico	0.2	5	0,2+0,3+0,4	diabetico+AMD	0.2+0.3+0.4	12
307	2	6	4031740	45.7	4	0	2	2	1	0.1	#N/A	Lousada	0	#N/A	4	1+3+4	0.1	#N/A	4	0+0,1	#N/A	1+2	0+0,1	#N/A	outros	#N/A	#N/A	0+0.1+0.5	1+2	0+0,1+0,5		0+0.1+0.5	4
314	2	4	93065494	14.7	1	0	3	3	3	0.4	#N/A	Gondomar	0	#N/A	1+3	1+3+4	0.4	#N/A	1+2+3	0,2+0,3+0,4	#N/A	3	0,2+0,3+0,4	#N/A	outros	#N/A	outros	0.4	3	0,2+0,3+0,4	outros	0.2+0.3+0.4	6
315	2	7	4041879	2	1	0	1	2	1	0.4	#N/A	Porto	0	#N/A	1+3	1+3+4	0.4	#N/A	1+2+3	0,2+0,3+0,4	#N/A	1+2	0,2+0,3+0,4	#N/A	outros	#N/A	outros	0.4	1+2	0,2+0,3+0,4	outros	0.2+0.3+0.4	0
335	2	7	20032339	9.6	1	0	3	1	4	0.3	#N/A	Maia	0	#N/A	1+3	1+3+4	0.3	#N/A	1+2+3	0,2+0,3+0,4	#N/A	3	0,2+0,3+0,4	#N/A	outros	#N/A	outros	0.3	3	0,2+0,3+0,4	outros	0.2+0.3+0.4	6
346	2	7	12012328	68.5	4	0	1	2	4	0.2	#N/A	Fafe	0	#N/A	4	1+3+4	0.2	#N/A	4	0,2+0,3+0,4	#N/A	1+2	0,2+0,3+0,4	#N/A	outros	#N/A	AMD	0.2	1+2	0,2+0,3+0,4	diabetico+AMD	0.2+0.3+0.4	0
390	2	7	92071070	2	1	0	1	3	3	0.2	#N/A	Porto	0	#N/A	1+3	1+3+4	0.2	#N/A	1+2+3	0,2+0,3+0,4	#N/A	1+2	0,2+0,3+0,4	#N/A	outros	#N/A	diabetico	0.2	1+2	0,2+0,3+0,4	diabetico+AMD	0.2+0.3+0.4	0
392	2	7	99040833	8.5	1	0	2	2	4	0.2	#N/A	Matosinhos	0	#N/A	1+3	1+3+4	0.2	#N/A	1+2+3	0,2+0,3+0,4	#N/A	1+2	0,2+0,3+0,4	#N/A	outros	#N/A	outros	0.2	1+2	0,2+0,3+0,4	outros	0.2+0.3+0.4	4
413	2	7	94049663	61.2	4	0	2	3	4	0.4	#N/A	Amarante	0	#N/A	4	1+3+4	0.4	#N/A	4	0,2+0,3+0,4	#N/A	1+2	0,2+0,3+0,4	#N/A	outros	#N/A	AMD	0.4	1+2	0,2+0,3+0,4	diabetico+AMD	0.2+0.3+0.4	4
439	2	7	96026917	14.7	1	0	1	2	4	0.2	#N/A	Gondomar	0	#N/A	1+3	1+3+4	0.2	#N/A	1+2+3	0,2+0,3+0,4	#N/A	1+2	0,2+0,3+0,4	#N/A	outros	#N/A	AMD	0.2	1+2	0,2+0,3+0,4	diabetico+AMD	0.2+0.3+0.4	0
449	1	7	12034167	2	1	0	2	1	1	0.4	#N/A	Porto	0	#N/A	1+3	1+3+4	0.4	#N/A	1+2+3	0,2+0,3+0,4	#N/A	1+2	0,2+0,3+0,4	#N/A	outros	#N/A	AMD	0.4	1+2	0,2+0,3+0,4	diabetico+AMD	0.2+0.3+0.4	4
453	1	7	10027017	2	1	0	5	2	4	0.2	#N/A	Porto	0	#N/A	1+3	1+3+4	0.2	#N/A	1+2+3	0,2+0,3+0,4	#N/A	5	0,2+0,3+0,4	#N/A	outros	#N/A	AMD	0.2	5	0,2+0,3+0,4	diabetico+AMD	0.2+0.3+0.4	12
455	2	7	93034199	17.3	2	0	2	2	5	0.4	#N/A	Valongo	0	#N/A	2	5	0.4	#N/A	1+2+3	0,2+0,3+0,4	#N/A	1+2	0,2+0,3+0,4	#N/A	outros	#N/A	AMD	0.4	1+2	0,2+0,3+0,4	diabetico+AMD	0.2+0.3+0.4	4
467	1	6	93053421	2	1	0	2	3	1	0.3	#N/A	Porto	0	#N/A	1+3	1+3+4	0.3	#N/A	1+2+3	0,2+0,3+0,4	#N/A	1+2	0,2+0,3+0,4	#N/A	outros	#N/A	diabetico	0.3	1+2	0,2+0,3+0,4	diabetico+AMD	0.2+0.3+0.4	4
476	2	7	4024489	2	1	0	2	3	4	0.3	#N/A	Porto	0	#N/A	1+3	1+3+4	0.3	#N/A	1+2+3	0,2+0,3+0,4	#N/A	1+2	0,2+0,3+0,4	#N/A	outros	#N/A	AMD	0.3	1+2	0,2+0,3+0,4	diabetico+AMD	0.2+0.3+0.4	4
491	1	5	11016400	17.3	2	0	1	2	3	0.2	#N/A	Valongo	0	#N/A	1+3	1+3+4	0.2	#N/A	1+2+3	0,2+0,3+0,4	#N/A	1+2	0,2+0,3+0,4	#N/A	outros	#N/A	outros	0.2	1+2	0,2+0,3+0,4	outros	0.2+0.3+0.4	0
522	1	4	95009140	60	4	0	2	2	3	0.3	#N/A	Barcelos	0	#N/A	4	1+3+4	0.3	#N/A	4	0,2+0,3+0,4	#N/A	1+2	0,2+0,3+0,4	#N/A	outros	#N/A	#N/A	0.3	1+2	0,2+0,3+0,4		0.2+0.3+0.4	4
536	1	7	10001915	9.6	1	0	2	1	1	0.4	#N/A	Maia	0	#N/A	1+3	1+3+4	0.4	#N/A	1+2+3	0,2+0,3+0,4	#N/A	1+2	0,2+0,3+0,4	#N/A	outros	#N/A	outros	0.4	1+2	0,2+0,3+0,4	outros	0.2+0.3+0.4	4
594	2	7	12009791	2	1	0	1	3	4	0.1	#N/A	Porto	0	#N/A	1+3	1+3+4	0.1	#N/A	1+2+3	0+0,1	#N/A	1+2	0+0,1	#N/A	outros	#N/A	AMD	0+0.1+0.5	1+2	0+0,1+0,5	diabetico+AMD	0+0.1+0.5	0
711	1	7	93037408	9.6	1	0	1	3	1	0.2	#N/A	Maia	0	#N/A	1+3	1+3+4	0.2	#N/A	1+2+3	0,2+0,3+0,4	#N/A	1+2	0,2+0,3+,4	#N/A	outros	#N/A	AMD	0.2	1+2	0,2+0,3+0,4	diabetico+AMD	0.2+0.3+0.4	0
704	2	7	12018190	9.6	1	0	2	2	4	0.2	#N/A	Maia	0	#N/A	1+3	1+3+4	0.2	#N/A	1+2+3	0,2+0,3+0,4	#N/A	1+2	0,2+0,3+0,4	#N/A	outros	#N/A	outros	0.2	1+2	0,2+0,3+0,4	outros	0.2+0.3+0.4	4
712	2	5	98038978	34.9	3	0	4	3	1	0.3	#N/A	Paredes	0	#N/A	1+3	1+3+4	0.3	#N/A	1+2+3	0,2+0,3+0,4	#N/A	4	0,2+0,3+0,4	#N/A	outros	#N/A	#N/A	0.3	4	0,2+0,3+0,4		0.2+0.3+0.4	9
715	2	6	94022010	51.1	4	0	2	3	1	0.1	#N/A	Esposende	0	#N/A	4	1+3+4	0.1	#N/A	4	0+0,1	#N/A	1+2	0+0,1	#N/A	outros	#N/A	outros	0+0.1+0.5	1+2	0+0,1+0,5	outros	0+0.1+0.5	4
722	2	5	99020183	32	3	0	3	2	1	0.2	#N/A	Santo Tirso	0	#N/A	1+3	1+3+4	0.2	#N/A	1+2+3	0,2+0,3+0,4	#N/A	3	0,2+0,3+0,4	#N/A	outros	#N/A	outros	0.2	3	0,2+0,3+0,4	outros	0.2+0.3+0.4	6
735	1	6	13004975	31.6	2	0	3	3	1	0.2	#N/A	Trofa	0	#N/A	2	1+3+4	0.2	#N/A	1+2+3	0,2+0,3+0,4	#N/A	3	0,2+0,3+0,4	#N/A	outros	#N/A	diabetico	0.2	3	0,2+0,3+0,4	diabetico+AMD	0.2+0.3+0.4	6
756	1	7	12017724	2	1	0	4	3	1	0.1	#N/A	Porto	0	#N/A	1+3	1+3+4	0.1	#N/A	1+2+3	0+0,1	#N/A	4	0+0,1	#N/A	outros	#N/A	outros	0+0.1+0.5	4	0+0,1+0,5	outros	0+0.1+0.5	9
757	1	7	95024448	2	1	0	2	2	1	0.2	#N/A	Porto	0	#N/A	1+3	1+3+4	0.2	#N/A	1+2+3	0,2+0,3+0,4	#N/A	1+2	0,2+0,3+0,4	#N/A	outros	#N/A	diabetico	0.2	1+2	0,2+0,3+0,4	diabetico+AMD	0.2+0.3+0.4	4
759	1	6	8011079	8.5	1	0	2	2	1	0.3	#N/A	Matosinhos	0	#N/A	1+3	1+3+4	0.3	#N/A	1+2+3	0,2+0,3+0,4	#N/A	1+2	0,2+0,3+0,4	#N/A	outros	#N/A	diabetico	0.3	1+2	0,2+0,3+0,4	diabetico+AMD	0.2+0.3+0.4	4
1635	1	7	95001085	72.7	2	0	2	3	1	0.5	#N/A	povoa de lanhoso	0	#N/A	2	1+3+4	0.5	#N/A	1+2+3	0.5	#N/A	1+2	0.5	#N/A	0.5	#N/A	outros	0+0.1+0.5	1+2	0+0,1+0,5	outros	0+0.1+0.5	4
1636	2	7	25002981	55	1	0	1	2	1	0.1	#N/A	Braga	0	#N/A	1+3	1+3+4	0.1	#N/A	1+2+3	0+0,1	#N/A	1+2	0+0,1	#N/A	outros	#N/A	AMD	0+0.1+0.5	1+2	0+0,1+0,5	diabetico+AMD	0+0.1+0.5	0
1638	2	7	92040329	55	1	0	1	1	3	0.4	#N/A	Braga	0	#N/A	1+3	1+3+4	0.4	#N/A	1+2+3	0,2+0,3+0,4	#N/A	1+2	0,2+0,3+0,4	#N/A	outros	#N/A	outros	0.4	1+2	0,2+0,3+0,4	outros	0.2+0.3+0.4	0
1639	1	7	10012907	72.7	2	0	2	1	1	0.5	#N/A	povoa de lanhoso	0	#N/A	2	1+3+4	0.5	#N/A	1+2+3	0.5	#N/A	1+2	0.5	#N/A	0.5	#N/A	AMD	0+0.1+0.5	1+2	0+0,1+0,5	diabetico+AMD	0+0.1+0.5	4
1641	2	7	40215757	32	4	0	1	1	4	0.4	#N/A	Santo Tirso	0	#N/A	4	1+3+4	0.4	#N/A	4	0,2+0,3+0,4	#N/A	1+2	0,2+0,3+0,4	#N/A	outros	#N/A	AMD	0.4	1+2	0,2+0,3+0,4	diabetico+AMD	0.2+0.3+0.4	0
1668	1	6	92029291	60	2	0	2	2	1	0.2	#N/A	Barcelos	0	#N/A	2	1+3+4	0.2	#N/A	1+2+3	0,2+0,3+0,4	#N/A	1+2	0,2+0,3+0,4	#N/A	outros	#N/A	diabetico	0.2	1+2	0,2+0,3+0,4	diabetico+AMD	0.2+0.3+0.4	4
1675	1	7	97006506	86.7	3	0	1	1	1	0.2	#N/A	Vieira do Minho	0	#N/A	1+3	1+3+4	0.2	#N/A	1+2+3	0,2+0,3+0,4	#N/A	1+2	0,2+0,3+0,4	#N/A	outros	#N/A	Glaucoma	0.2	1+2	0,2+0,3+0,4	Glaucoma	0.2+0.3+0.4	0
1677	1	7	96018060	69.3	2	0	2	3	4	0.2	#N/A	Vila Verde	0	#N/A	2	1+3+4	0.2	#N/A	1+2+3	0,2+0,3+0,4	#N/A	1+2	0,2+0,3+0,4	#N/A	outros	#N/A	diabetico	0.2	1+2	0,2+0,3+0,4	diabetico+AMD	0.2+0.3+0.4	4
1678	1	6	92046182	55	1	0	2	2	1	0.3	#N/A	Braga	0	#N/A	1+3	1+3+4	0.3	#N/A	1+2+3	0,2+0,3+0,4	#N/A	1+2	0,2+0,3+0,4	#N/A	outros	#N/A	diabetico	0.3	1+2	0,2+0,3+0,4	diabetico+AMD	0.2+0.3+0.4	4
1680	2	7	23000336	72.7	2	0	1	3	4	0.5	#N/A	povoa de lanhoso	0	#N/A	2	1+3+4	0.5	#N/A	1+2+3	0.5	#N/A	1+2	0.5	#N/A	0.5	#N/A	diabetico	0+0.1+0.5	1+2	0+0,1+0,5	diabetico+AMD	0+0.1+0.5	0
1685	1	7	28005843	60	2	0	1	2	4	0.5	#N/A	Barcelos	0	#N/A	2	1+3+4	0.5	#N/A	1+2+3	0.5	#N/A	1+2	0.5	#N/A	0.5	#N/A	diabetico	0+0.1+0.5	1+2	0+0,1+0,5	diabetico+AMD	0+0.1+0.5	0
1687	2	7	92108291	55	1	0	1	1	1	0.4	#N/A	Braga	0	#N/A	1+3	1+3+4	0.4	#N/A	1+2+3	0,2+0,3+0,4	#N/A	1+2	0,2+0,3+0,4	#N/A	outros	#N/A	Glaucoma	0.4	1+2	0,2+0,3+0,4	Glaucoma	0.2+0.3+0.4	0
1696	2	7	92117287	55	1	0	1	1	3	0.2	#N/A	Braga	0	#N/A	1+3	1+3+4	0.2	#N/A	1+2+3	0,2+0,3+0,4	#N/A	1+2	0,2+0,3+0,4	#N/A	outros	#N/A	Glaucoma	0.2	1+2	0,2+0,3+0,4	Glaucoma	0.2+0.3+0.4	0
1699	2	7	40015851	55	1	0	4	1	3	0.5	#N/A	Braga	0	#N/A	1+3	1+3+4	0.5	#N/A	1+2+3	0.5	#N/A	4	0.5	#N/A	0.5	#N/A	diabetico	0+0.1+0.5	4	0+0,1+0,5	diabetico+AMD	0+0.1+0.5	9
1701	1	7	27006664	55	1	0	1	1	3	0.5	#N/A	Braga	0	#N/A	1+3	1+3+4	0.5	#N/A	1+2+3	0.5	#N/A	1+2	0.5	#N/A	0.5	#N/A	diabetico	0+0.1+0.5	1+2	0+0,1+0,5	diabetico+AMD	0+0.1+0.5	0
1702	2	6	92064820	55	1	0	1	3	4	0.4	#N/A	Braga	0	#N/A	1+3	1+3+4	0.4	#N/A	1+2+3	0,2+0,3+0,4	#N/A	1+2	0,2+0,3+0,4	#N/A	outros	#N/A	diabetico	0.4	1+2	0,2+0,3+0,4	diabetico+AMD	0.2+0.3+0.4	0
1712	1	7	94004630	55	1	0	1	1	4	0.5	#N/A	Braga	0	#N/A	1+3	1+3+4	0.5	#N/A	1+2+3	0.5	#N/A	1+2	0.5	#N/A	0.5	#N/A	outros	0+0.1+0.5	1+2	0+0,1+0,5	outros	0+0.1+0.5	0
760	2	7	10010558	9.6	1	0	2	3	4	0.4	#N/A	Maia	0	#N/A	1+3	1+3+4	0.4	#N/A	1+2+3	0,2+0,3+0,4	#N/A	1+2	0,2+0,3+0,4	#N/A	outros	#N/A	diabetico	0.4	1+2	0,2+0,3+0,4	diabetico+AMD	0.2+0.3+0.4	4
769	2	7	97040304	17.3	2	0	1	3	1	0.4	#N/A	Valongo	0	#N/A	2	1+3+4	0.4	#N/A	1+2+3	0,2+0,3+0,4	#N/A	1+2	0,2+0,3+0,4	#N/A	outros	#N/A	diabetico	0.4	1+2	0,2+0,3+0,4	diabetico+AMD	0.2+0.3+0.4	0
791	2	3	9001742	60	4	0	4	3	3	0.3	#N/A	Barcelos	0	#N/A	4	1+3+4	0.3	#N/A	4	0,2+0,3+0,4	#N/A	4	0,2+0,3+0,4	#N/A	outros	#N/A	outros	0.3	4	0,2+0,3+0,4	outros	0.2+0.3+0.4	9
801	2	7	12018037	55.3	4	0	1	3	4	0.3	#N/A	Guimaraes	0	#N/A	4	1+3+4	0.3	#N/A	4	0,2+0,3+0,4	#N/A	1+2	0,2+0,3+0,4	#N/A	outros	#N/A	diabetico	0.3	1+2	0,2+0,3+0,4	diabetico+AMD	0.2+0.3+0.4	0
805	1	7	98022195	2	1	0	2	2	4	0.4	#N/A	Porto	0	#N/A	1+3	1+3+4	0.4	#N/A	1+2+3	0,2+0,3+0,4	#N/A	1+2	0,2+0,3+0,4	#N/A	outros	#N/A	Glaucoma	0.4	1+2	0,2+0,3+0,4	Glaucoma	0.2+0.3+0.4	4
811	2	7	2019769	14.7	1	0	1	1	1	0.4	#N/A	Gondomar	0	#N/A	1+3	1+3+4	0.4	#N/A	1+2+3	0,2+0,3+0,4	#N/A	1+2	0,2+0,3+0,4	#N/A	outros	#N/A	diabetico	0.4	1+2	0,2+0,3+0,4	diabetico+AMD	0.2+0.3+0.4	0
812	2	5	9026779	56.7	2	0	2	1	1	0.2	#N/A	Felgueiras	0	#N/A	2	1+3+4	0.2	#N/A	1+2+3	0,2+0,3+0,4	#N/A	1+2	0,2+0,3+0,4	#N/A	outros	#N/A	diabetico	0.2	1+2	0,2+0,3+0,4	diabetico+AMD	0.2+0.3+0.4	4
822	2	7	14020068	75.9	4	0	2	2	1	0.3	#N/A	Aveiro	0	#N/A	1+3	1+3+4	0.3	#N/A	4	0,2+0,3+0,4	#N/A	1+2	0,2+0,3+0,4	#N/A	outros	#N/A	outros	0.3	1+2	0,2+0,3+0,4	outros	0.2+0.3+0.4	4
833	2	6	20039350	2	1	0	2	3	4	0.1	#N/A	Porto	0	#N/A	1+3	1+3+4	0.1	#N/A	1+2+3	0.1	#N/A	1+2	0.1	#N/A	outros	#N/A	AMD	0+0.1+0.5	1+2	0+0,1+0,5	diabetico+AMD	0+0.1+0.5	4
836	2	7	9032297	34.9	3	0	1	2	4	0.2	#N/A	Paredes	0	#N/A	1+3	1+3+4	0.2	#N/A	1+2+3	0,2+0,3+0,4	#N/A	1+2	0,2+0,3+0,4	#N/A	outros	#N/A	AMD	0.2	1+2	0,2+0,3+0,4	diabetico+AMD	0.2+0.3+0.4	0
839	1	6	93015569	35	2	0	2	1	3	0.2	#N/A	Povoa Varzim	0	#N/A	2	1+3+4	0.2	#N/A	1+2+3	0,2+0,3+0,4	#N/A	1+2	0,2+0,3+0,4	#N/A	outros	#N/A	outros	0.2	1+2	0,2+0,3+0,4	outros	0.2+0.3+0.4	4
840	2	6	93053136	9.6	1	0	2	3	1	0.3	#N/A	Maia	0	#N/A	1+3	1+3+4	0.3	#N/A	1+2+3	0,2+0,3+0,4	#N/A	1+2	0,2+0,3+0,4	#N/A	outros	#N/A	diabetico	0.3	1+2	0,2+0,3+0,4	diabetico+AMD	0.2+0.3+0.4	4
846	2	7	14004083	31.6	2	0	1	3	4	0.4	#N/A	Trofa	0	#N/A	2	1+3+4	0.4	#N/A	1+2+3	0,2+0,3+0,4	#N/A	1+2	0,2+0,3+0,4	#N/A	outros	#N/A	Glaucoma	0.4	1+2	0,2+0,3+0,4	Glaucoma	0.2+0.3+0.4	0
855	2	5	10036619	86.7	4	0	2	1	3	0.1	#N/A	Vieira do Minho	0	#N/A	4	1+3+4	0.1	#N/A	4	0.1	#N/A	1+2	0.1	#N/A	outros	#N/A	outros	0+0.1+0.5	1+2	0+0,1+0,5	outros	0+0.1+0.5	4
856	1	7	99035176	34.9	3	0	2	1	1	0.4	#N/A	Paredes	0	#N/A	1+3	1+3+4	0.4	#N/A	1+2+3	0,2+0,3+0,4	#N/A	1+2	0,2+0,3+0,4	#N/A	outros	#N/A	outros	0.4	1+2	0,2+0,3+0,4	outros	0.2+0.3+0.4	4
857	1	7	12002984	32	3	0	2	1	1	0.2	#N/A	Santo Tirso	0	#N/A	1+3	1+3+4	0.2	#N/A	1+2+3	0,2+0,3+0,4	#N/A	1+2	0,2+0,3+0,4	#N/A	outros	#N/A	diabetico	0.2	1+2	0,2+0,3+0,4	diabetico+AMD	0.2+0.3+0.4	4
927	1	7	12001017	32	3	0	1	1	1	0.1	#N/A	Santo Tirso	0	#N/A	1+3	1+3+4	0.1	#N/A	1+2+3	0.1	#N/A	1+2	0.1	#N/A	outros	#N/A	diabetico	0+0.1+0.5	1+2	0+0,1+0,5	diabetico+AMD	0+0.1+0.5	0
928	1	7	4026737	17.3	2	0	1	1	4	0.4	#N/A	Valongo	0	#N/A	2	1+3+4	0.4	#N/A	1+2+3	0,2+0,3+0,4	#N/A	1+2	0,2+0,3+0,4	#N/A	outros	#N/A	#N/A	0.4	1+2	0,2+0,3+0,4		0.2+0.3+0.4	0
968	1	7	93037256	9.6	1	0	3	1	4	0.3	#N/A	Maia	0	#N/A	1+3	1+3+4	0.3	#N/A	1+2+3	0,2+0,3+0,4	#N/A	3	0,2+0,3+0,4	#N/A	outros	#N/A	Glaucoma	0.3	3	0,2+0,3+0,4	Glaucoma	0.2+0.3+0.4	6
980	2	7	99032277	75.9	4	0	1	1	1	0.1	#N/A	Aveiro	0	#N/A	4	1+3+4	0.1	#N/A	4	0.1	#N/A	1+2	0.1	#N/A	outros	#N/A	diabetico	0+0.1+0.5	1+2	0+0,1+0,5	diabetico+AMD	0+0.1+0.5	0
987	2	5	94063102	55.3	4	0	2	1	1	0.2	#N/A	Guimaraes	0	#N/A	4	1+3+4	0.2	#N/A	4	0,2+0,3+0,4	#N/A	1+2	0,2+0,3+0,4	#N/A	outros	#N/A	Glaucoma	0.2	1+2	0,2+0,3+0,4	Glaucoma	0.2+0.3+0.4	4
996	1	7	8007259	9.6	1	0	5	2	1	0.4	#N/A	Maia	0	#N/A	1+3	1+3+4	0.4	#N/A	1+2+3	0,2+0,3+0,4	#N/A	5	0,2+0,3+0,4	#N/A	outros	#N/A	AMD	0.4	5	0,2+0,3+0,4	diabetico+AMD	0.2+0.3+0.4	12
1000	2	7	98031687	8.5	1	0	5	2	1	0.2	#N/A	Matosinhos	0	#N/A	1+3	1+3+4	0.2	#N/A	1+2+3	0,2+0,3+0,4	#N/A	5	0,2+0,3+0,4	#N/A	outros	#N/A	AMD	0.2	5	0,2+0,2+0,4	diabetico+AMD	0.2+0.3+0.4	12
1004	2	7	11025517	4	1	0	2	2	1	0.2	#N/A	vila nova de gaia	0	#N/A	1+3	1+3+4	0.2	#N/A	1+2+3	0,2+0,3+0,4	#N/A	1+2	0,2+0,3+0,4	#N/A	outros	#N/A	AMD	0.2	1+2	0,2+0,3+0,4	diabetico+AMD	0.2+0.3+0.4	4
1007	1	7	11011171	56.7	2	0	1	3	4	0.1	#N/A	Felgueiras	0	#N/A	2	1+3+4	0.1	#N/A	1+2+3	0.1	#N/A	1+2	0.1	#N/A	outros	#N/A	AMD	0+0.1+0.5	1+2	0+0,1+0,5	diabetico+AMD	0+0.1+0.5	0
1023	2	5	3023984	45.7	4	0	2	3	1	0.3	#N/A	Lousada	0	#N/A	4	1+3+4	0.3	#N/A	4	0,2+0,3+0,4	#N/A	1+2	0,2+0,3+0,4	#N/A	outros	#N/A	#N/A	0.3	1+2	0,2+0,3+0,4		0.2+0.3+0.4	4
1035	2	7	94027557	9.6	1	0	2	2	1	0.4	#N/A	Maia	0	#N/A	1+3	1+3+4	0.4	#N/A	1+2+3	0,2+0,3+0,4	#N/A	1+2	0,2+0,3+0,4	#N/A	outros	#N/A	outros	0.4	1+2	0,2+0,3+0,4	outros	0.2+0.3+0.4	4
1036	1	6	14015973	2	1	0	1	1	1	0.4	#N/A	Porto	0	#N/A	1+3	1+3+4	0.4	#N/A	1+2+3	0,2+0,3+0,4	#N/A	1+2	0,2+0,3+0,4	#N/A	outros	#N/A	Glaucoma	0.4	1+2	0,2+0,3+0,4	Glaucoma	0.2+0.3+0.4	0
1083	2	7	14016280	9.6	1	0	1	1	4	0.4	#N/A	Maia	0	#N/A	1+3	1+3+4	0.4	#N/A	1+2+3	0,2+0,3+0,4	#N/A	1+2	0,2+0,3+0,4	#N/A	outros	#N/A	#N/A	0.4	1+2	0,2+0,3+0,4		0.2+0.3+0.4	0
1106	2	7	9012457	2	1	0	2	1	1	0.4	#N/A	porto	0	#N/A	1+3	1+3+4	0.4	#N/A	1+2+3	0,2+0,3+0,4	#N/A	1+2	0,2+0,3+0,4	#N/A	outros	#N/A	outros	0.4	1+2	0,2+0,3+0,4	outros	0.2+0.3+0.4	4
1112	2	7	8029551	2	1	0	2	3	1	0.1	#N/A	Porto	0	#N/A	1+3	1+3+4	0.1	#N/A	1+2+3	0.1	#N/A	1+2	0.1	#N/A	outros	#N/A	AMD	0+0.1+0.5	1+2	0+0,1+0,5	diabetico+AMD	0+0.1+0.5	4
1133	2	7	93000644	2	1	0	2	2	5	0.3	#N/A	Porto	0	#N/A	1+3	5	0.3	#N/A	1+2+3	0,2+0,3+0,4	#N/A	1+2	0,2+0,3+0,4	#N/A	outros	#N/A	#N/A	0.3	1+2	0,2+0,3+0,4		0.2+0.3+0.4	4
1134	1	6	14018051	153.8	4	0	2	3	1	0.2	#N/A	Mirandela	0	#N/A	4	1+3+4	0.2	#N/A	4	0,2+0,3+0,4	#N/A	1+2	0,2+0,3+0,4	#N/A	outros	#N/A	outros	0.2	1+2	0,2+0,3+0,4	outros	0.2+0.3+0.4	4
1146	1	7	5001848	9.6	1	0	1	1	1	0.2	#N/A	Maia	0	#N/A	1+3	1+3+4	0.2	#N/A	1+2+3	0,2+0,3+0,4	#N/A	1+2	0,2+0,3+0,4	#N/A	outros	#N/A	#N/A	0.2	1+2	0,2+0,3+0,4		0.2+0.3+0.4	0
